# Supplementary material for: Using Clinical Trial Simulators to Analyse the Sources of Variance in Clinical Trials of Novel Therapies for Acute Viral Infections
Source: PLoS One. 2016 Jun 22;11(6):e0156622. doi: 10.1371/journal.pone.0156622 (PMC4917234; doi:10.1371/journal.pone.0156622)
Supplement: S3 File — S3 does not contain any information that would allow the identification of human subjects. (ZIP) [file pone.0156622.s003.zip]

Archive with 57 entries (56 files):
- CTSCode/
- CTSCode/gnuplot-iostream.h
- CTSCode/Group.cpp
- CTSCode/Group.h
- CTSCode/Kolmogorov_Smirnov_One_Sample_Table.cpp
- CTSCode/Kolmogorov_Smirnov_One_Sample_Table.h
- CTSCode/Kolmogorov_Smirnov_Two_Sample_Table_01.cpp
- CTSCode/Kolmogorov_Smirnov_Two_Sample_Table_01.h
- CTSCode/Kolmogorov_Smirnov_Two_Sample_Table_05.cpp
- CTSCode/Kolmogorov_Smirnov_Two_Sample_Table_05.h
- CTSCode/LICENSE.txt
- CTSCode/main.cpp
- CTSCode/Mann_Whitney_U_Table_002.cpp
- CTSCode/Mann_Whitney_U_Table_002.h
- CTSCode/Mann_Whitney_U_Table_01.cpp
- CTSCode/Mann_Whitney_U_Table_01.h
- CTSCode/Mann_Whitney_U_Table_02.cpp
- CTSCode/Mann_Whitney_U_Table_02.h
- CTSCode/Mann_Whitney_U_Table_05.cpp
- CTSCode/Mann_Whitney_U_Table_05.h
- CTSCode/Mann_Whitney_U_Table_1.cpp
- CTSCode/Mann_Whitney_U_Table_1.h
- CTSCode/Mann_Whitney_U_Table_2.cpp
- CTSCode/Mann_Whitney_U_Table_2.h
- CTSCode/Meta_Recorder.cpp
- CTSCode/Meta_Recorder.h
- CTSCode/Model_Observer_TV.h
- CTSCode/Model_Observer_TVA.h
- CTSCode/Model_Propagator_TV.cpp
- CTSCode/Model_Propagator_TV.h
- CTSCode/Model_Propagator_TVA.cpp
- CTSCode/Model_Propagator_TVA.h
- CTSCode/Patch_To_String.h
- CTSCode/Patient.cpp
- CTSCode/Patient.h
- CTSCode/Plotter.cpp
- CTSCode/Plotter.h
- CTSCode/Plotter.inl
- CTSCode/Population.cpp
- CTSCode/Population.h
- CTSCode/Population.inl
- CTSCode/Printer.cpp
- CTSCode/Printer.h
- CTSCode/Printer.inl
- CTSCode/Recorder.cpp
- CTSCode/Recorder.h
- CTSCode/Statistics_Module.cpp
- CTSCode/Statistics_Module.h
- CTSCode/Statistics_Module.inl
- CTSCode/Trial.cpp
- CTSCode/Trial.h
- CTSCode/TVA_Treat.cpp
- CTSCode/TVA_Treat.h
- CTSCode/TV_Treat.cpp
- CTSCode/TV_Treat.h
- CTSCode/Utility_Functions.cpp
- CTSCode/Utility_Functions.h
