# Supplementary material for: Using Clinical Trial Simulators to Analyse the Sources of Variance in Clinical Trials of Novel Therapies for Acute Viral Infections
Source: PLoS One. 2016 Jun 22;11(6):e0156622. doi: 10.1371/journal.pone.0156622 (PMC4917234; doi:10.1371/journal.pone.0156622)
Supplement: S3 File — S3 does not contain any information that would allow the identification of human subjects. (ZIP) [file pone.0156622.s003.zip › CTSCode/Group.cpp]

//Influenza Clinical Trial Simulator
//Copyright Carolin Vegvari 2016

//This program is free software: you can redistribute it and/or modify
//it under the terms of the GNU General Public License as published by
//the Free Software Foundation, either version 3 of the License, or
//(at your option) any later version.

//This program is distributed in the hope that it will be useful,
//but WITHOUT ANY WARRANTY; without even the implied warranty of
//MERCHANTABILITY or FITNESS FOR A PARTICULAR PURPOSE.  See the
//GNU General Public License for more details.

//You should have received a copy of the GNU General Public License
//along with this program.  If not, see <http://www.gnu.org/licenses/>.


#include <iostream>
#include "Group.h"

using namespace std;

Group::Group() : numberOfPatients(0), groupID(0), treatment(0), numberOfDropOuts(0), numberExcluded(0)
{

}

Group::~Group() {}

void Group::setNumberOfPatients(int _numberOfPatients)
{
    numberOfPatients = _numberOfPatients;
}

void Group::setGroupID(int _groupID)
{
    groupID = _groupID;
}

void Group::setTreatment(int _treatment)
{
    treatment = _treatment;
}

void Group::setNumberOfDropOuts(int _numberOfDropOuts)
{
    numberOfDropOuts = _numberOfDropOuts;
}

void Group::setNumberExcluded(int _numberExcluded)
{
    numberExcluded = _numberExcluded;
}

int Group::getNumberOfPatients()
{
    return numberOfPatients;
}

int Group::getGroupID()
{
    return groupID;
}

int Group::getTreatment()
{
    return treatment;
}

int Group::getNumberOfDropOuts()
{
    return numberOfDropOuts;
}

int Group::getNumberExcluded()
{
    return numberExcluded;
}
