# Supplementary material for: Using Clinical Trial Simulators to Analyse the Sources of Variance in Clinical Trials of Novel Therapies for Acute Viral Infections
Source: PLoS One. 2016 Jun 22;11(6):e0156622. doi: 10.1371/journal.pone.0156622 (PMC4917234; doi:10.1371/journal.pone.0156622)
Supplement: S3 File — S3 does not contain any information that would allow the identification of human subjects. (ZIP) [file pone.0156622.s003.zip › CTSCode/Group.h]

//Influenza Clinical Trial Simulator
//Copyright Carolin Vegvari 2016

//This program is free software: you can redistribute it and/or modify
//it under the terms of the GNU General Public License as published by
//the Free Software Foundation, either version 3 of the License, or
//(at your option) any later version.

//This program is distributed in the hope that it will be useful,
//but WITHOUT ANY WARRANTY; without even the implied warranty of
//MERCHANTABILITY or FITNESS FOR A PARTICULAR PURPOSE.  See the
//GNU General Public License for more details.

//You should have received a copy of the GNU General Public License
//along with this program.  If not, see <http://www.gnu.org/licenses/>.


/**********************************************************************/
/** Class Group: Trial group. Attributes: number of patients in this  */
/** group, group ID/number (starting from 0), treatment: 0 - placebo, */
/** 1 - treatment, number of drop-outs, number of patients excluded   */
/** contains vector of patients in this group (shared pointer).       */
/**********************************************************************/

#ifndef GROUP_H_INCLUDED
#define GROUP_H_INCLUDED

#include <vector>
#include <tr1/memory>
#include "Patient.h"

class Group
{
private:
	int numberOfPatients;
	int groupID;
	int treatment;  //if 0: placebo, if 1: treatment

    int numberOfDropOuts;
    int numberExcluded;

public:
    Group();
	~Group();

    std::vector<std::tr1::shared_ptr<Patient> > patientVector;

    //functions to set Group attributes
    void setNumberOfPatients(int _numberOfPatients);
    void setGroupID(int _groupID);
    void setTreatment(int _treatment);
    void setNumberOfDropOuts(int _numberOfDropOuts);
    void setNumberExcluded(int _numberExcluded);

    //functions to access Group attributes
	int getNumberOfPatients();
	int getGroupID();
	int getTreatment();
	int getNumberOfDropOuts();
	int getNumberExcluded();
};


#endif // GROUP_H_INCLUDED
