# Supplementary material for: Using Clinical Trial Simulators to Analyse the Sources of Variance in Clinical Trials of Novel Therapies for Acute Viral Infections
Source: PLoS One. 2016 Jun 22;11(6):e0156622. doi: 10.1371/journal.pone.0156622 (PMC4917234; doi:10.1371/journal.pone.0156622)
Supplement: S3 File — S3 does not contain any information that would allow the identification of human subjects. (ZIP) [file pone.0156622.s003.zip › CTSCode/Kolmogorov_Smirnov_One_Sample_Table.cpp]

//Influenza Clinical Trial Simulator
//Copyright Carolin Vegvari 2016

//This program is free software: you can redistribute it and/or modify
//it under the terms of the GNU General Public License as published by
//the Free Software Foundation, either version 3 of the License, or
//(at your option) any later version.

//This program is distributed in the hope that it will be useful,
//but WITHOUT ANY WARRANTY; without even the implied warranty of
//MERCHANTABILITY or FITNESS FOR A PARTICULAR PURPOSE.  See the
//GNU General Public License for more details.

//You should have received a copy of the GNU General Public License
//along with this program.  If not, see <http://www.gnu.org/licenses/>.


#include<iostream>
#include "Kolmogorov_Smirnov_One_Sample_Table.h"


Kolmogorov_Smirnov_One_Sample_Table::Kolmogorov_Smirnov_One_Sample_Table()
{
     table[std::make_pair(1, 0.1)] = 0.950;
     table[std::make_pair(2, 0.1)] = 0.776;
     table[std::make_pair(3, 0.1)] = 0.636;
     table[std::make_pair(4, 0.1)] = 0.565;
     table[std::make_pair(5, 0.1)] = 0.510;
     table[std::make_pair(6, 0.1)] = 0.468;
     table[std::make_pair(7, 0.1)] = 0.436;
     table[std::make_pair(8, 0.1)] = 0.410;
     table[std::make_pair(9, 0.1)] = 0.387;
     table[std::make_pair(10, 0.1)] = 0.369;
     table[std::make_pair(11, 0.1)] = 0.352;
     table[std::make_pair(12, 0.1)] = 0.338;
     table[std::make_pair(13, 0.1)] = 0.325;
     table[std::make_pair(14, 0.1)] = 0.314;
     table[std::make_pair(15, 0.1)] = 0.304;
     table[std::make_pair(16, 0.1)] = 0.295;
     table[std::make_pair(17, 0.1)] = 0.286;
     table[std::make_pair(18, 0.1)] = 0.279;
     table[std::make_pair(19, 0.1)] = 0.271;
     table[std::make_pair(20, 0.1)] = 0.265;
     table[std::make_pair(21, 0.1)] = 0.259;
     table[std::make_pair(22, 0.1)] = 0.253;
     table[std::make_pair(23, 0.1)] = 0.247;
     table[std::make_pair(24, 0.1)] = 0.242;
     table[std::make_pair(25, 0.1)] = 0.238;
     table[std::make_pair(26, 0.1)] = 0.233;
     table[std::make_pair(27, 0.1)] = 0.229;
     table[std::make_pair(28, 0.1)] = 0.225;
     table[std::make_pair(29, 0.1)] = 0.221;
     table[std::make_pair(30, 0.1)] = 0.218;
     table[std::make_pair(31, 0.1)] = 0.214;
     table[std::make_pair(32, 0.1)] = 0.211;
     table[std::make_pair(33, 0.1)] = 0.208;
     table[std::make_pair(34, 0.1)] = 0.205;
     table[std::make_pair(35, 0.1)] = 0.202;

     table[std::make_pair(1, 0.05)] = 0.975;
     table[std::make_pair(2, 0.05)] = 0.842;
     table[std::make_pair(3, 0.05)] = 0.708;
     table[std::make_pair(4, 0.05)] = 0.624;
     table[std::make_pair(5, 0.05)] = 0.563;
     table[std::make_pair(6, 0.05)] = 0.520;
     table[std::make_pair(7, 0.05)] = 0.483;
     table[std::make_pair(8, 0.05)] = 0.454;
     table[std::make_pair(9, 0.05)] = 0.430;
     table[std::make_pair(10, 0.05)] = 0.409;
     table[std::make_pair(11, 0.05)] = 0.391;
     table[std::make_pair(12, 0.05)] = 0.375;
     table[std::make_pair(13, 0.05)] = 0.361;
     table[std::make_pair(14, 0.05)] = 0.349;
     table[std::make_pair(15, 0.05)] = 0.338;
     table[std::make_pair(16, 0.05)] = 0.327;
     table[std::make_pair(17, 0.05)] = 0.318;
     table[std::make_pair(18, 0.05)] = 0.309;
     table[std::make_pair(19, 0.05)] = 0.301;
     table[std::make_pair(20, 0.05)] = 0.294;
     table[std::make_pair(21, 0.05)] = 0.287;
     table[std::make_pair(22, 0.05)] = 0.281;
     table[std::make_pair(23, 0.05)] = 0.275;
     table[std::make_pair(24, 0.05)] = 0.269;
     table[std::make_pair(25, 0.05)] = 0.264;
     table[std::make_pair(26, 0.05)] = 0.259;
     table[std::make_pair(27, 0.05)] = 0.254;
     table[std::make_pair(28, 0.05)] = 0.250;
     table[std::make_pair(29, 0.05)] = 0.246;
     table[std::make_pair(30, 0.05)] = 0.242;
     table[std::make_pair(31, 0.05)] = 0.238;
     table[std::make_pair(32, 0.05)] = 0.234;
     table[std::make_pair(33, 0.05)] = 0.231;
     table[std::make_pair(34, 0.05)] = 0.227;
     table[std::make_pair(35, 0.05)] = 0.224;

     table[std::make_pair(1, 0.01)] = 0.995;
     table[std::make_pair(2, 0.01)] = 0.929;
     table[std::make_pair(3, 0.01)] = 0.829;
     table[std::make_pair(4, 0.01)] = 0.734;
     table[std::make_pair(5, 0.01)] = 0.669;
     table[std::make_pair(6, 0.01)] = 0.617;
     table[std::make_pair(7, 0.01)] = 0.576;
     table[std::make_pair(8, 0.01)] = 0.542;
     table[std::make_pair(9, 0.01)] = 0.513;
     table[std::make_pair(10, 0.01)] = 0.489;
     table[std::make_pair(11, 0.01)] = 0.468;
     table[std::make_pair(12, 0.01)] = 0.450;
     table[std::make_pair(13, 0.01)] = 0.432;
     table[std::make_pair(14, 0.01)] = 0.418;
     table[std::make_pair(15, 0.01)] = 0.404;
     table[std::make_pair(16, 0.01)] = 0.392;
     table[std::make_pair(17, 0.01)] = 0.381;
     table[std::make_pair(18, 0.01)] = 0.371;
     table[std::make_pair(19, 0.01)] = 0.361;
     table[std::make_pair(20, 0.01)] = 0.352;
     table[std::make_pair(21, 0.01)] = 0.344;
     table[std::make_pair(22, 0.01)] = 0.337;
     table[std::make_pair(23, 0.01)] = 0.330;
     table[std::make_pair(24, 0.01)] = 0.323;
     table[std::make_pair(25, 0.01)] = 0.317;
     table[std::make_pair(26, 0.01)] = 0.311;
     table[std::make_pair(27, 0.01)] = 0.305;
     table[std::make_pair(28, 0.01)] = 0.300;
     table[std::make_pair(29, 0.01)] = 0.295;
     table[std::make_pair(30, 0.01)] = 0.290;
     table[std::make_pair(31, 0.01)] = 0.285;
     table[std::make_pair(32, 0.01)] = 0.281;
     table[std::make_pair(33, 0.01)] = 0.277;
     table[std::make_pair(34, 0.01)] = 0.273;
     table[std::make_pair(35, 0.01)] = 0.269;
}

Kolmogorov_Smirnov_One_Sample_Table::~Kolmogorov_Smirnov_One_Sample_Table() {}


const std::map<std::pair<int, double>, double> &Kolmogorov_Smirnov_One_Sample_Table::getTable()
{
    return table;
}
