# Supplementary material for: Using Clinical Trial Simulators to Analyse the Sources of Variance in Clinical Trials of Novel Therapies for Acute Viral Infections
Source: PLoS One. 2016 Jun 22;11(6):e0156622. doi: 10.1371/journal.pone.0156622 (PMC4917234; doi:10.1371/journal.pone.0156622)
Supplement: S3 File — S3 does not contain any information that would allow the identification of human subjects. (ZIP) [file pone.0156622.s003.zip › CTSCode/Kolmogorov_Smirnov_Two_Sample_Table_01.h]

//Influenza Clinical Trial Simulator
//Copyright Carolin Vegvari 2016

//This program is free software: you can redistribute it and/or modify
//it under the terms of the GNU General Public License as published by
//the Free Software Foundation, either version 3 of the License, or
//(at your option) any later version.

//This program is distributed in the hope that it will be useful,
//but WITHOUT ANY WARRANTY; without even the implied warranty of
//MERCHANTABILITY or FITNESS FOR A PARTICULAR PURPOSE.  See the
//GNU General Public License for more details.

//You should have received a copy of the GNU General Public License
//along with this program.  If not, see <http://www.gnu.org/licenses/>.


/*************************************************************/
/** Look-up table for two-sample Kolmogorov-Smirnov test     */
/** for sample sizes less than 12 per sample and p=0.01.     */
/** Used by Statistics Module.                               */
/*************************************************************/


#ifndef KOLMOGOROV_SMIRNOV_TWO_SAMPLE_TABLE_01_H_INCLUDED
#define KOLMOGOROV_SMIRNOV_TWO_SAMPLE_TABLE_01_H_INCLUDED

#include <map>
#include <utility>


class Kolmogorov_Smirnov_Two_Sample_Table_01
{
public:
    Kolmogorov_Smirnov_Two_Sample_Table_01();
    ~Kolmogorov_Smirnov_Two_Sample_Table_01();

    const std::map<std::pair<int, int>, double> &getTable();

private:
    std::map<std::pair<int, int>, double> table;
};

#endif // KOLMOGOROV_SMIRNOV_TWO_SAMPLE_TABLE_01_H_INCLUDED
