# Supplementary material for: Using Clinical Trial Simulators to Analyse the Sources of Variance in Clinical Trials of Novel Therapies for Acute Viral Infections
Source: PLoS One. 2016 Jun 22;11(6):e0156622. doi: 10.1371/journal.pone.0156622 (PMC4917234; doi:10.1371/journal.pone.0156622)
Supplement: S3 File — S3 does not contain any information that would allow the identification of human subjects. (ZIP) [file pone.0156622.s003.zip › CTSCode/Kolmogorov_Smirnov_Two_Sample_Table_05.cpp]

//Influenza Clinical Trial Simulator
//Copyright Carolin Vegvari 2016

//This program is free software: you can redistribute it and/or modify
//it under the terms of the GNU General Public License as published by
//the Free Software Foundation, either version 3 of the License, or
//(at your option) any later version.

//This program is distributed in the hope that it will be useful,
//but WITHOUT ANY WARRANTY; without even the implied warranty of
//MERCHANTABILITY or FITNESS FOR A PARTICULAR PURPOSE.  See the
//GNU General Public License for more details.

//You should have received a copy of the GNU General Public License
//along with this program.  If not, see <http://www.gnu.org/licenses/>.


#include <iostream>
#include "Kolmogorov_Smirnov_Two_Sample_Table_05.h"


Kolmogorov_Smirnov_Two_Sample_Table_05::Kolmogorov_Smirnov_Two_Sample_Table_05()
{
    table[std::make_pair(5, 6)] = table[std::make_pair(6, 5)] = 0.8;
    table[std::make_pair(5, 7)] = table[std::make_pair(5, 7)] = 0.8571;
    table[std::make_pair(5, 8)] = table[std::make_pair(8, 5)] = 0.75;
    table[std::make_pair(5, 9)] =  table[std::make_pair(9, 5)] = 0.7778;
    table[std::make_pair(5, 10)] = table[std::make_pair(10, 5)] = 0.8;
    table[std::make_pair(5, 11)] = table[std::make_pair(11, 5)] = 0.7091;
    table[std::make_pair(5, 12)] = table[std::make_pair(12, 5)] = 0.7167;

    table[std::make_pair(6, 6)] = 0.8333;
    table[std::make_pair(6, 7)] = table[std::make_pair(7, 6)] = 0.7143;
    table[std::make_pair(6, 8)] = table[std::make_pair(8, 6)] = 0.7083;
    table[std::make_pair(6, 9)] = table[std::make_pair(9, 6)] = 0.7222;
    table[std::make_pair(6, 10)] = table[std::make_pair(10, 6)] = 0.6667;
    table[std::make_pair(6, 11)] = table[std::make_pair(11, 6)] = 0.6515;
    table[std::make_pair(6, 12)] = table[std::make_pair(12, 6)] = 0.6667;

    table[std::make_pair(7, 7)] = 0.8571;
    table[std::make_pair(7, 8)] = table[std::make_pair(8, 7)] = 0.7143;
    table[std::make_pair(7, 9)] = table[std::make_pair(9, 7)] = 0.6667;
    table[std::make_pair(7, 10)] = table[std::make_pair(10, 7)] = 0.6571;
    table[std::make_pair(7, 11)] = table[std::make_pair(11, 7)] = 0.6234;
    table[std::make_pair(7, 12)] = table[std::make_pair(12, 7)] = 0.6310;

    table[std::make_pair(8, 8)] = 0.75;
    table[std::make_pair(8, 9)] = table[std::make_pair(9, 8)] = 0.6389;
    table[std::make_pair(8, 10)] = table[std::make_pair(10, 8)] = 0.6;
    table[std::make_pair(8, 11)] = table[std::make_pair(11, 8)] = 0.6023;
    table[std::make_pair(8, 12)] = table[std::make_pair(12, 8)] = 0.625;

    table[std::make_pair(9, 9)] = 0.6667;
    table[std::make_pair(9, 10)] = table[std::make_pair(10, 9)] = 0.5889;
    table[std::make_pair(9, 11)] = table[std::make_pair(11, 9)] = 0.5960;
    table[std::make_pair(9, 12)] = table[std::make_pair(12, 9)] = 0.5833;

    table[std::make_pair(10, 10)] = 0.7;
    table[std::make_pair(10, 11)] = table[std::make_pair(11, 10)] = 0.5455;
    table[std::make_pair(10, 12)] = table[std::make_pair(12, 10)] = 0.55;

    table[std::make_pair(11, 11)] = 0.6364;
    table[std::make_pair(11, 12)] = table[std::make_pair(12, 11)] = 0.5455;
    table[std::make_pair(12, 12)] = 0.6667;
}


Kolmogorov_Smirnov_Two_Sample_Table_05::~Kolmogorov_Smirnov_Two_Sample_Table_05() {}


const std::map<std::pair<int, int>, double> &Kolmogorov_Smirnov_Two_Sample_Table_05::getTable()
{
    return table;
}
