# Supplementary material for: Using Clinical Trial Simulators to Analyse the Sources of Variance in Clinical Trials of Novel Therapies for Acute Viral Infections
Source: PLoS One. 2016 Jun 22;11(6):e0156622. doi: 10.1371/journal.pone.0156622 (PMC4917234; doi:10.1371/journal.pone.0156622)
Supplement: S3 File — S3 does not contain any information that would allow the identification of human subjects. (ZIP) [file pone.0156622.s003.zip › CTSCode/main.cpp]

//Influenza Clinical Trial Simulator
//Copyright Carolin Vegvari 2016

//This program is free software: you can redistribute it and/or modify
//it under the terms of the GNU General Public License as published by
//the Free Software Foundation, either version 3 of the License, or
//(at your option) any later version.

//This program is distributed in the hope that it will be useful,
//but WITHOUT ANY WARRANTY; without even the implied warranty of
//MERCHANTABILITY or FITNESS FOR A PARTICULAR PURPOSE.  See the
//GNU General Public License for more details.

//You should have received a copy of the GNU General Public License
//along with this program.  If not, see <http://www.gnu.org/licenses/>.


#include <iostream>
#include <gsl/gsl_rng.h>
#include <gsl/gsl_randist.h>
#include <fstream>
#include <ctime>
#include <cstdlib>
#include <windows.h>
#include "Population.h"
#include "Population.inl"
#include "Trial.h"
#include "Recorder.h"
#include "Statistics_Module.h"
#include "Statistics_Module.inl"
#include "Plotter.h"
#include "Plotter.inl"
#include "Printer.h"
#include "Printer.inl"
#include "Meta_Recorder.h"


using namespace std;

int main(int argc, char* argv[])
{
    cout << "Hello world!" << endl <<endl;

/******* initialise global objects and parameters ****************************************************/

    vector<int> seeds;

    for(int i=1; i<argc; ++i)
        seeds.push_back(strtol(argv[i], NULL, 10));

    Meta_Recorder meta1;
    Plotter plotter;

    int numberOfPatients = 50;

    int numberOfGroups = 2;
    double limitOfDetectionPCR = 2137;  //natural scale values
                                        //Ward et al. 2004 - 2137 = 3.33 log10
                                        //Crucell 19953 = 4.3 log10
    double limitOfDetectionTCID = 0.7;    //log10 scale values

    vector<double> efficacies;

    for(int i=0; i<10; ++i)
    {
        efficacies.push_back(i*0.1);
    }

    efficacies.push_back(0.95);

    meta1.setVariedParameter1(efficacies);

    vector<vector<double> > meanInfecteds;


    CreateDirectory("Add path to output directory", NULL);

/******** for-loop over efficacies *****************************************************************/


    for(int i=0; i<efficacies.size(); ++i)
    {
/******** initialise parameters needed for each efficacy *******************************************/


        double efficacy = efficacies.at(i);

        int successTCID = 0;
        int successPCR = 0;
        int successSymptom = 0;
        int successTrue = 0;

        vector<vector<int> > infecteds;

        string outputFolder = "Add path to output directory\\Patients50_" + patch::to_string(efficacy);
        CreateDirectory(outputFolder.c_str(), NULL);

/********* for-loop over random number seeds *******************************************************/

        for(int j=0; j<seeds.size(); ++j)
        {

/********* initialise objects and set parameters needed for each random number seed ****************/


            srand(seeds.at(j));
            //generate gsl random number generator - Mersenne Twister
            //seed by default 0
            gsl_rng *r = gsl_rng_alloc(gsl_rng_mt19937);
            //to set seed different from 0, e.g. derived from system clock or command line
            //unsigned long int seed = strtol(argv[2], NULL, 10);
            gsl_rng_set(r, seeds.at(j));

            Population population1(numberOfPatients);

            Trial trial1(population1, numberOfGroups);
            trial1.setLimitOfDetectionPCR(limitOfDetectionPCR);
            trial1.setLimitOfDetectionTCID(limitOfDetectionTCID);

            population1.setPatientID();
            population1.setPatientInitViralLoad(leftTruncatedNormal, 0.01, 0, r, 0.0);


/********** set distributions to draw patients parameters ******************************************/
/********** from first 9 Roche placebo patients ****************************************************/


            vector<vector<double> > ranFunctionParameters;

            vector<double> temp1 {0.4858007, 862.77162};    //beta - beta-distribution from median estimates
            vector<double> temp2 {0.3585313, 312.1007775};  //r - beta-distribution from median estimates
            vector<double> temp3 {1.886947, 0.5037087};     //c - gamma-distribution from median estimates

            ranFunctionParameters.push_back(temp1);
            ranFunctionParameters.push_back(temp2);
            ranFunctionParameters.push_back(temp3);

            population1.setPatientTVModelParameters(r, 4e8, ranFunctionParameters);


/********** set up trial *****************************************************************************/

            trial1.allocIndividualsToGroups(0, (population1.patientVector.size()/2));
            trial1.allocIndividualsToGroups(1, (population1.patientVector.size() - trial1.groupVector.at(0).patientVector.size()));


            //NB: TO BE SURE THAT THERE ARE NO INITIALISATION ERRORS IN MULTI-DIMENSIONAL VECTORS
            //INSTANTIATE RECORDER ONLY AFTER ALL GROUPS AND SUBGROUPS HAVE BEEN DETERMINED
            Recorder recorder(population1, trial1);
            Statistics_Module stats;
            Plotter plotter;
            Printer printer(population1, trial1, recorder, stats);

            string run = (patch::to_string(numberOfPatients) + "-" + patch::to_string(limitOfDetectionPCR) + "-" + patch::to_string(limitOfDetectionTCID) + "-" + patch::to_string(efficacy) + "-" + patch::to_string(seeds.at(j))).c_str();

/*********** start infection ************************************************************************/

            population1.setPatientCurrentViralLoadToInitialViralLoad();
            population1.propagatePatientModelsTV(4e8, 0.0, 0.0, 0.01);

            //measure at t0 to get a full curve
            trial1.measureViralLoad(r);
            trial1.measureSymptom();
            trial1.measureViralLoadTCID50(r, 10, 8);

            recorder.recordTVStateAtPresentation();
            recorder.recordGroupTVAtPresentation();

            recorder.recordViralLoadHistory();
            recorder.recordGroupViralLoadHistory();

            population1.propagatePatientModelsAfterPresentationTV(0.0, 1.0, 0.01);

            //measure at t=1day
            trial1.measureViralLoad(r);
            trial1.measureSymptom();
            trial1.measureViralLoadTCID50(r, 10, 8);

            recorder.recordViralLoadHistoryAppend();
            recorder.recordGroupViralLoadHistoryAppend();


/*********** treatment given on day 1 post infection ************************************************/


            trial1.setEfficacy(efficacy, 0);
            trial1.setTreatment(1, 0);

            //measure in half-day time steps until day 3
            for(int k=2; k<6; ++k)
            {
                double startTime = static_cast<double>(k) * 0.5;
                double endTime = static_cast<double>(k) * 0.5 + 0.5;
                population1.propagatePatientModelsAfterPresentationTV(startTime, endTime, 0.01);

                trial1.measureViralLoad(r);
                trial1.measureSymptom();
                trial1.measureViralLoadTCID50(r, 10, 8);

                recorder.recordViralLoadHistoryAppend();
                recorder.recordGroupViralLoadHistoryAppend();
            }


            //measure in one-day time steps from day 3 to day 9
            for(int k=3; k<9; ++k)
            {
                double startTime = static_cast<double>(k);
                double endTime = static_cast<double>(k + 1);
                population1.propagatePatientModelsAfterPresentationTV(startTime, endTime, 0.01);

                trial1.measureViralLoad(r);
                trial1.measureSymptom();
                trial1.measureViralLoadTCID50(r, 10, 8);

                recorder.recordViralLoadHistoryAppend();
                recorder.recordGroupViralLoadHistoryAppend();
            }

/*********** end of measurements - start recording *****************************************************/

            //record qPCR values
            recorder.recordRecordedViralLoadValues();
            recorder.recordGroupRecordedViralLoadValues();

            //record TCID50 values
            recorder.recordRecordedViralLoadTCID50();
            recorder.recordGroupRecordedViralLoadTCID50();

            //record symptom score (temperature)
            recorder.recordRecordedSymptoms();
            recorder.recordGroupRecordedSymptoms();


            population1.calculatePatientAUC();
            population1.calculatePatientAUCFromData();
            population1.calculatePatientAUCSymptom();

            population1.calculatePatientTCID50nat();
            population1.calculatePatientAUCFromTCID50();

            recorder.recordRecordedViralLoadTCID50nat();
            recorder.recordGroupRecordedViralLoadTCID50nat();

            recorder.recordAUC();
            recorder.recordAUCFromData();
            recorder.recordAUCFromTCID50();
            recorder.recordAUCSymptom();

            recorder.recordGroupAUC();
            recorder.recordGroupAUCFromData();
            recorder.recordGroupAUCFromTCID50();
            recorder.recordGroupAUCSymptom();


            trial1.countInfected(limitOfDetectionPCR);
            trial1.countDataAboveLLOQ(limitOfDetectionTCID);

            infecteds.push_back(trial1.getNumberInfected());

            printer.printChallengeDataInGroupsToCSV(outputFolder + "//" + "groupData50c_" + patch::to_string(seeds.at(j)) + ".csv", true);


            //plot time series for treated and placebo groups
            plotter.plotTimeSeriesMultiLine(recorder.getGroupRecordedViralLoadValues().at(0), true, "jpeg", "group0_multiVirus_log_" + run, "time", "Viral load", "0", "9", "1000");
            plotter.plotTimeSeriesMultiLine(recorder.getGroupRecordedViralLoadValues().at(1), true, "jpeg", "group1_multiVirus_log_" + run, "time", "Viral load", "0", "9", "1000");
            plotter.plotTimeSeriesMultiLine(recorder.getGroupRecordedViralLoadValues().at(0), false, "jpeg", "group0_multiVirus_" + run, "time", "Viral load");
            plotter.plotTimeSeriesMultiLine(recorder.getGroupRecordedViralLoadValues().at(1), false, "jpeg", "group1_multiVirus_" + run, "time", "Viral load");

            plotter.plotTimeSeriesMultiLine(recorder.getGroupViralLoadHistoryRecords().at(0), true, "jpeg", "group0_multiVirusTrue_log_" + run, "time", "Viral load", "0", "9", "0.01");
            plotter.plotTimeSeriesMultiLine(recorder.getGroupViralLoadHistoryRecords().at(1), true, "jpeg", "group1_multiVirusTrue_log_" + run, "time", "Viral load", "0", "9", "0.01");
            plotter.plotTimeSeriesMultiLine(recorder.getGroupViralLoadHistoryRecords().at(0), false, "jpeg", "group0_multiVirusTrue_" + run, "time", "Viral load");
            plotter.plotTimeSeriesMultiLine(recorder.getGroupViralLoadHistoryRecords().at(1), false, "jpeg", "group1_multiVirusTrue_" + run, "time", "Viral load");

            plotter.plotTimeSeriesMultiLine(recorder.getGroupRecordedViralLoadTCID50().at(0), false, "jpeg", "group0_multiVirusTCID_" + run, "time", "Viral load");
            plotter.plotTimeSeriesMultiLine(recorder.getGroupRecordedViralLoadTCID50().at(1), false, "jpeg", "group1_multiVirusTCID_" + run, "time", "Viral load");

            plotter.plotTimeSeriesMultiLine(recorder.getGroupRecordedViralLoadTCID50nat().at(0), false, "jpeg", "group0_multiVirusTCIDnat_" + run, "time", "Viral load");
            plotter.plotTimeSeriesMultiLine(recorder.getGroupRecordedViralLoadTCID50nat().at(1), false, "jpeg", "group1_multiVirusTCIDnat_" + run, "time", "Viral load");

            plotter.plotTimeSeriesMultiLine(recorder.getGroupRecordedSymptomScores().at(0), false, "jpeg", "group0_multiTempTrue_" + run, "time", "Temperature");
            plotter.plotTimeSeriesMultiLine(recorder.getGroupRecordedSymptomScores().at(1), false, "jpeg", "group1_multiTempTrue_" + run, "time", "Temperature");

            //significance level
            double alpha = 0.05;


/*********** Compare TCID50 data *************************************************************************************************************************************************/

            if(recorder.getGroupAUCFromTCID50Vector().at(0).size() > 20 || recorder.getGroupAUCFromTCID50Vector().at(1).size() > 20)
            {
                try
                {
                    bool statTest = stats.mann_whitney_u_test_large_samples_b(recorder.getGroupAUCFromTCID50Vector().at(0), recorder.getGroupAUCFromTCID50Vector().at(1), alpha, true);
                    if(statTest==true)
                        successTCID++;
                }
                catch(int e)
                {
                    cout << "Something went wrong with the Mann-Whitney-U test." << endl;
                    cout << "Probably your sample size is too small or too large, and no values are tabulated." << endl << endl;
                }
            }
            else
            {
                try
                {
                    bool statTest = stats.mann_whitney_u_test_small_samples_b(recorder.getGroupAUCFromTCID50Vector().at(0), recorder.getGroupAUCFromTCID50Vector().at(1), alpha, true);
                    if(statTest==true)
                        successTCID++;
                }
                catch(int e)
                {
                    cout << "Something went wrong with the Mann-Whitney-U test." << endl;
                    cout << "Probably your sample size is too small or too large, and no values are tabulated." << endl << endl;
                }
            }


/*********** Compare qPCR data ***************************************************************************************************************************************************/

            if(recorder.getGroupAUCFromDataVector().at(0).size() > 20 || recorder.getGroupAUCFromDataVector().at(1).size() > 20)
            {
                try
                {
                    bool statTest = stats.mann_whitney_u_test_large_samples_b(recorder.getGroupAUCFromDataVector().at(0), recorder.getGroupAUCFromDataVector().at(1), alpha, true);
                    if(statTest==true)
                        successPCR++;
                }
                catch(int e)
                {
                    cout << "Something went wrong with the Mann-Whitney-U test." << endl;
                    cout << "Probably your sample size is too small or too large, and no values are tabulated." << endl << endl;
                }
            }
            else
            {
                try
                {
                    bool statTest = stats.mann_whitney_u_test_small_samples_b(recorder.getGroupAUCFromDataVector().at(0), recorder.getGroupAUCFromDataVector().at(1), alpha, true);
                    if(statTest==true)
                        successPCR++;
                }
                catch(int e)
                {
                    cout << "Something went wrong with the Mann-Whitney-U test." << endl;
                    cout << "Probably your sample size is too small or too large, and no values are tabulated." << endl << endl;
                }
            }


/*********** Compare symptom scores *************************************************************************************************************************************************/

           if(recorder.getGroupAUCSymptomVector().at(0).size() > 20 || recorder.getGroupAUCSymptomVector().at(1).size() > 20)
            {
                try
                {
                    bool statTest = stats.mann_whitney_u_test_large_samples_b(recorder.getGroupAUCSymptomVector().at(0), recorder.getGroupAUCSymptomVector().at(1), alpha, true);
                    if(statTest==true)
                        successSymptom++;
                }
                catch(int e)
                {
                    cout << "Something went wrong with the Mann-Whitney-U test." << endl;
                    cout << "Probably your sample size is too small or too large, and no values are tabulated." << endl << endl;
                }
            }
            else
            {
                try
                {
                    bool statTest = stats.mann_whitney_u_test_small_samples_b(recorder.getGroupAUCSymptomVector().at(0), recorder.getGroupAUCSymptomVector().at(1), alpha, true);
                    if(statTest==true)
                        successSymptom++;
                }
                catch(int e)
                {
                    cout << "Something went wrong with the Mann-Whitney-U test." << endl;
                    cout << "Probably your sample size is too small or too large, and no values are tabulated." << endl << endl;
                }
            }


/*********** Compare true VL curves *************************************************************************************************************************************************/

           if(recorder.getGroupAUCVector().at(0).size() > 20 || recorder.getGroupAUCVector().at(1).size() > 20)
            {
                try
                {
                    bool statTest = stats.mann_whitney_u_test_large_samples_b(recorder.getGroupAUCVector().at(0), recorder.getGroupAUCVector().at(1), alpha, true);
                    if(statTest==true)
                        successTrue++;


                }
                catch(int e)
                {
                    cout << "Something went wrong with the Mann-Whitney-U test." << endl;
                    cout << "Probably your sample size is too small or too large, and no values are tabulated." << endl << endl;
                }
            }
            else
            {
                try
                {
                    bool statTest = stats.mann_whitney_u_test_small_samples_b(recorder.getGroupAUCVector().at(0), recorder.getGroupAUCVector().at(1), alpha, true);
                    if(statTest==true)
                        successTrue++;

                }
                catch(int e)
                {
                    cout << "Something went wrong with the Mann-Whitney-U test." << endl;
                    cout << "Probably your sample size is too small or too large, and no values are tabulated." << endl << endl;
                }
            }


        }
        meta1.pushBackSuccessSummaryTCID(successTCID);
        meta1.pushBackSuccessSummaryPCR(successPCR);
        meta1.pushBackSuccessSummarySymptom(successSymptom);
        meta1.pushBackSuccessSummaryTrueAUC(successTrue);

        vector<double> treatedInfected;
        vector<double> untreatedInfected;
        for(int k=0; k<infecteds.size(); ++k)
        {
            treatedInfected.push_back(static_cast<double>(infecteds.at(k).at(0)));
            untreatedInfected.push_back(static_cast<double>(infecteds.at(k).at(1)));
        }
        double meanInfTreat = mean(treatedInfected);
        double meanInfUntreat = mean(untreatedInfected);

        vector<double> temp {meanInfTreat, meanInfUntreat};
        meanInfecteds.push_back(temp);
    }

    for(int i=0; i<meanInfecteds.size(); ++i)
    {
        for(int j=0; j<meanInfecteds.at(i).size(); ++j)
            cout << meanInfecteds.at(i).at(j) << "\t";
        cout << endl;
    }

    //print and plot power of trial depending on efficacy
    meta1.pushBackCombination1_1(meta1.getVariedParameter1());
    meta1.pushBackCombination1_1(meta1.getSuccessSummaryTCID());

    meta1.pushBackCombination1_2(meta1.getVariedParameter1());
    meta1.pushBackCombination1_2(meta1.getSuccessSummaryPCR());

    meta1.pushBackCombination1_3(meta1.getVariedParameter1());
    meta1.pushBackCombination1_3(meta1.getSuccessSummarySymptom());

    meta1.pushBackCombination1_4(meta1.getVariedParameter1());
    meta1.pushBackCombination1_4(meta1.getSuccessSummaryTrueAUC());


    vector<vector<double> > combination11T = transposeMatrix(meta1.getCombination1_1());
    vector<vector<double> > combination12T = transposeMatrix(meta1.getCombination1_2());
    vector<vector<double> > combination13T = transposeMatrix(meta1.getCombination1_3());
    vector<vector<double> > combination14T = transposeMatrix(meta1.getCombination1_4());


    Printer printer2;
    printer2.printToFileValues(combination11T, "Experiment1-success-efficacy-TCID");
    printer2.printToFileValues(combination12T, "Experiment1-success-efficacy-PCR");
    printer2.printToFileValues(combination13T, "Experiment1-success-efficacy-Symptom");
    printer2.printToFileValues(combination14T, "Experiment1-success-efficacy-True");

    plotter.plotFunction(combination11T, 120, "png", "Experiment1-succes-efficacy-TCID", "", "efficacy", "success", "DC143C");
    plotter.plotFunction(combination12T, 120, "png", "Experiment1-succes-efficacy-PCR", "", "efficacy", "success", "DC143C");
    plotter.plotFunction(combination13T, 120, "png", "Experiment1-succes-efficacy-Symptom", "", "efficacy", "success", "DC143C");
    plotter.plotFunction(combination14T, 120, "png", "Experiment1-succes-efficacy-True", "", "efficacy", "success", "DC143C");


    return 0;
}
