# Supplementary material for: Using Clinical Trial Simulators to Analyse the Sources of Variance in Clinical Trials of Novel Therapies for Acute Viral Infections
Source: PLoS One. 2016 Jun 22;11(6):e0156622. doi: 10.1371/journal.pone.0156622 (PMC4917234; doi:10.1371/journal.pone.0156622)
Supplement: S3 File — S3 does not contain any information that would allow the identification of human subjects. (ZIP) [file pone.0156622.s003.zip › CTSCode/Mann_Whitney_U_Table_02.h]

//Influenza Clinical Trial Simulator
//Copyright Carolin Vegvari 2016

//This program is free software: you can redistribute it and/or modify
//it under the terms of the GNU General Public License as published by
//the Free Software Foundation, either version 3 of the License, or
//(at your option) any later version.

//This program is distributed in the hope that it will be useful,
//but WITHOUT ANY WARRANTY; without even the implied warranty of
//MERCHANTABILITY or FITNESS FOR A PARTICULAR PURPOSE.  See the
//GNU General Public License for more details.

//You should have received a copy of the GNU General Public License
//along with this program.  If not, see <http://www.gnu.org/licenses/>.


/**************************************************************/
/** Lookup table for independent groups Mann-Whitney U-test   */
/** significance level 0.02 for two-tailed test or 0.01 for   */
/** one-tailed test.                                          */
/**************************************************************/


#ifndef MANN_WHITNEY_U_TABLE_02_H_INCLUDED
#define MANN_WHITNEY_U_TABLE_02_H_INCLUDED

#include <map>
#include <utility>

class Mann_Whitney_U_Table_02
{
public:
    Mann_Whitney_U_Table_02();
    ~Mann_Whitney_U_Table_02();

const std::map<std::pair<int, int>, double> &getTable();

private:
    std::map<std::pair<int, int>, double> table;
};

#endif // MANN_WHITNEY_U_TABLE_02_H_INCLUDED
