# Supplementary material for: Using Clinical Trial Simulators to Analyse the Sources of Variance in Clinical Trials of Novel Therapies for Acute Viral Infections
Source: PLoS One. 2016 Jun 22;11(6):e0156622. doi: 10.1371/journal.pone.0156622 (PMC4917234; doi:10.1371/journal.pone.0156622)
Supplement: S3 File — S3 does not contain any information that would allow the identification of human subjects. (ZIP) [file pone.0156622.s003.zip › CTSCode/Mann_Whitney_U_Table_05.cpp]

//Influenza Clinical Trial Simulator
//Copyright Carolin Vegvari 2016

//This program is free software: you can redistribute it and/or modify
//it under the terms of the GNU General Public License as published by
//the Free Software Foundation, either version 3 of the License, or
//(at your option) any later version.

//This program is distributed in the hope that it will be useful,
//but WITHOUT ANY WARRANTY; without even the implied warranty of
//MERCHANTABILITY or FITNESS FOR A PARTICULAR PURPOSE.  See the
//GNU General Public License for more details.

//You should have received a copy of the GNU General Public License
//along with this program.  If not, see <http://www.gnu.org/licenses/>.


#include <iostream>
#include "Mann_Whitney_U_Table_05.h"


Mann_Whitney_U_Table_05::Mann_Whitney_U_Table_05()
{
    table[std::make_pair(5, 5)] = 2;
    table[std::make_pair(5, 6)] = table[std::make_pair(6, 5)] = 3;
    table[std::make_pair(5, 7)] = table[std::make_pair(5, 7)] = 5;

    table[std::make_pair(5, 8)] = table[std::make_pair(8, 5)] = 6;
    table[std::make_pair(5, 9)] =  table[std::make_pair(9, 5)] = 7;
    table[std::make_pair(5, 10)] = table[std::make_pair(10, 5)] = 8;
    table[std::make_pair(5, 11)] = table[std::make_pair(11, 5)] = 9;
    table[std::make_pair(5, 12)] = table[std::make_pair(12, 5)] = 11;
    table[std::make_pair(5, 13)] = table[std::make_pair(13, 5)] = 12;
    table[std::make_pair(5, 14)] = table[std::make_pair(14, 5)] = 13;
    table[std::make_pair(5, 15)] = table[std::make_pair(15, 5)] = 14;
    table[std::make_pair(5, 16)] = table[std::make_pair(16, 5)] = 16;
    table[std::make_pair(5, 17)] = table[std::make_pair(17, 5)] = 17;
    table[std::make_pair(5, 18)] = table[std::make_pair(18, 5)] = 18;
    table[std::make_pair(5, 19)] = table[std::make_pair(19, 5)] = 19;
    table[std::make_pair(5, 20)] = table[std::make_pair(20, 5)] = 20;

    table[std::make_pair(6, 6)] = 5;
    table[std::make_pair(6, 7)] = table[std::make_pair(7, 6)] = 6;
    table[std::make_pair(6, 8)] = table[std::make_pair(8, 6)] = 8;
    table[std::make_pair(6, 9)] = table[std::make_pair(9, 6)] = 9;
    table[std::make_pair(6, 10)] = table[std::make_pair(10, 6)] = 11;
    table[std::make_pair(6, 11)] = table[std::make_pair(11, 6)] = 13;
    table[std::make_pair(6, 12)] = table[std::make_pair(12, 6)] = 14;
    table[std::make_pair(6, 13)] = table[std::make_pair(13, 6)] = 16;
    table[std::make_pair(6, 14)] = table[std::make_pair(14, 6)] = 17;
    table[std::make_pair(6, 15)] = table[std::make_pair(15, 6)] = 19;
    table[std::make_pair(6, 16)] = table[std::make_pair(16, 6)] = 21;
    table[std::make_pair(6, 17)] = table[std::make_pair(17, 6)] = 22;
    table[std::make_pair(6, 18)] = table[std::make_pair(18, 6)] = 24;
    table[std::make_pair(6, 19)] = table[std::make_pair(19, 6)] = 26;
    table[std::make_pair(6, 20)] = table[std::make_pair(20, 6)] = 27;

    table[std::make_pair(7, 7)] = 8;
    table[std::make_pair(7, 8)] = table[std::make_pair(8, 7)] = 10;
    table[std::make_pair(7, 9)] = table[std::make_pair(9, 7)] = 12;
    table[std::make_pair(7, 10)] = table[std::make_pair(10, 7)] = 14;
    table[std::make_pair(7, 11)] = table[std::make_pair(11, 7)] = 16;
    table[std::make_pair(7, 12)] = table[std::make_pair(12, 7)] = 18;
    table[std::make_pair(7, 13)] = table[std::make_pair(13, 7)] = 20;
    table[std::make_pair(7, 14)] = table[std::make_pair(14, 7)] = 22;
    table[std::make_pair(7, 15)] = table[std::make_pair(15, 7)] = 24;
    table[std::make_pair(7, 16)] = table[std::make_pair(16, 7)] = 26;
    table[std::make_pair(7, 17)] = table[std::make_pair(17, 7)] = 28;
    table[std::make_pair(7, 18)] = table[std::make_pair(18, 7)] = 30;
    table[std::make_pair(7, 19)] = table[std::make_pair(19, 7)] = 31;
    table[std::make_pair(7, 20)] = table[std::make_pair(20, 7)] = 34;

    table[std::make_pair(8, 8)] = 13;
    table[std::make_pair(8, 9)] = table[std::make_pair(9, 8)] = 15;
    table[std::make_pair(8, 10)] = table[std::make_pair(10, 8)] = 17;
    table[std::make_pair(8, 11)] = table[std::make_pair(11, 8)] = 19;
    table[std::make_pair(8, 12)] = table[std::make_pair(12, 8)] = 22;
    table[std::make_pair(8, 13)] = table[std::make_pair(13, 8)] = 24;
    table[std::make_pair(8, 14)] = table[std::make_pair(14, 8)] = 26;
    table[std::make_pair(8, 15)] = table[std::make_pair(15, 8)] = 29;
    table[std::make_pair(8, 16)] = table[std::make_pair(16, 8)] = 31;
    table[std::make_pair(8, 17)] = table[std::make_pair(17, 8)] = 34;
    table[std::make_pair(8, 18)] = table[std::make_pair(18, 8)] = 36;
    table[std::make_pair(8, 19)] = table[std::make_pair(19, 8)] = 39;
    table[std::make_pair(8, 20)] = table[std::make_pair(20, 8)] = 41;

    table[std::make_pair(9, 9)] = 17;
    table[std::make_pair(9, 10)] = table[std::make_pair(10, 9)] = 20;
    table[std::make_pair(9, 11)] = table[std::make_pair(11, 9)] = 23;
    table[std::make_pair(9, 12)] = table[std::make_pair(12, 9)] = 26;
    table[std::make_pair(9, 13)] = table[std::make_pair(13, 9)] = 28;
    table[std::make_pair(9, 14)] = table[std::make_pair(14, 9)] = 31;
    table[std::make_pair(9, 15)] = table[std::make_pair(15, 9)] = 34;
    table[std::make_pair(9, 16)] = table[std::make_pair(16, 9)] = 36;
    table[std::make_pair(9, 17)] = table[std::make_pair(17, 9)] = 39;
    table[std::make_pair(9, 18)] = table[std::make_pair(18, 9)] = 42;
    table[std::make_pair(9, 19)] = table[std::make_pair(19, 9)] = 45;
    table[std::make_pair(9, 20)] = table[std::make_pair(20, 9)] = 48;

    table[std::make_pair(10, 10)] = 23;
    table[std::make_pair(10, 11)] = table[std::make_pair(11, 10)] = 26;
    table[std::make_pair(10, 12)] = table[std::make_pair(12, 10)] = 29;
    table[std::make_pair(10, 13)] = table[std::make_pair(13, 10)] = 33;
    table[std::make_pair(10, 14)] = table[std::make_pair(14, 10)] = 36;
    table[std::make_pair(10, 15)] = table[std::make_pair(15, 10)] = 38;
    table[std::make_pair(10, 16)] = table[std::make_pair(16, 10)] = 42;
    table[std::make_pair(10, 17)] = table[std::make_pair(17, 10)] = 45;
    table[std::make_pair(10, 18)] = table[std::make_pair(18, 10)] = 49;
    table[std::make_pair(10, 19)] = table[std::make_pair(19, 10)] = 52;
    table[std::make_pair(10, 20)] = table[std::make_pair(20, 10)] = 55;

    table[std::make_pair(11, 11)] = 30;
    table[std::make_pair(11, 12)] = table[std::make_pair(12, 11)] = 33;
    table[std::make_pair(11, 13)] = table[std::make_pair(13, 11)] = 37;
    table[std::make_pair(11, 14)] = table[std::make_pair(14, 11)] = 40;
    table[std::make_pair(11, 15)] = table[std::make_pair(15, 11)] = 44;
    table[std::make_pair(11, 16)] = table[std::make_pair(16, 11)] = 48;
    table[std::make_pair(11, 17)] = table[std::make_pair(17, 11)] = 51;
    table[std::make_pair(11, 18)] = table[std::make_pair(18, 11)] = 55;
    table[std::make_pair(11, 19)] = table[std::make_pair(19, 11)] = 58;
    table[std::make_pair(11, 20)] = table[std::make_pair(20, 11)] = 62;

    table[std::make_pair(12, 12)] = 37;
    table[std::make_pair(12, 13)] = table[std::make_pair(13, 12)] = 41;
    table[std::make_pair(12, 14)] = table[std::make_pair(14, 12)] = 45;
    table[std::make_pair(12, 15)] = table[std::make_pair(15, 12)] = 49;
    table[std::make_pair(12, 16)] = table[std::make_pair(16, 12)] = 53;
    table[std::make_pair(12, 17)] = table[std::make_pair(17, 12)] = 57;
    table[std::make_pair(12, 18)] = table[std::make_pair(18, 12)] = 61;
    table[std::make_pair(12, 19)] = table[std::make_pair(19, 12)] = 65;
    table[std::make_pair(12, 20)] = table[std::make_pair(20, 12)] = 68;

    table[std::make_pair(13, 13)] = 45;
    table[std::make_pair(13, 14)] = table[std::make_pair(14, 13)] = 50;
    table[std::make_pair(13, 15)] = table[std::make_pair(15, 13)] = 54;
    table[std::make_pair(13, 16)] = table[std::make_pair(16, 13)] = 59;
    table[std::make_pair(13, 17)] = table[std::make_pair(17, 13)] = 63;
    table[std::make_pair(13, 18)] = table[std::make_pair(18, 13)] = 67;
    table[std::make_pair(13, 19)] = table[std::make_pair(19, 13)] = 72;
    table[std::make_pair(13, 20)] = table[std::make_pair(20, 13)] = 76;

    table[std::make_pair(14, 14)] = 54;
    table[std::make_pair(14, 15)] = table[std::make_pair(15, 14)] = 59;
    table[std::make_pair(14, 16)] = table[std::make_pair(16, 14)] = 64;
    table[std::make_pair(14, 17)] = table[std::make_pair(17, 14)] = 69;
    table[std::make_pair(14, 18)] = table[std::make_pair(18, 14)] = 73;
    table[std::make_pair(14, 19)] = table[std::make_pair(19, 14)] = 78;
    table[std::make_pair(14, 20)] = table[std::make_pair(20, 14)] = 83;

    table[std::make_pair(15, 15)] = 64;
    table[std::make_pair(15, 16)] = table[std::make_pair(16, 15)] = 69;
    table[std::make_pair(15, 17)] = table[std::make_pair(17, 15)] = 75;
    table[std::make_pair(15, 18)] = table[std::make_pair(18, 15)] = 80;
    table[std::make_pair(15, 19)] = table[std::make_pair(19, 15)] = 85;
    table[std::make_pair(15, 20)] = table[std::make_pair(20, 15)] = 90;

    table[std::make_pair(16, 16)] = 74;
    table[std::make_pair(16, 17)] = table[std::make_pair(17, 16)] = 80;
    table[std::make_pair(16, 18)] = table[std::make_pair(18, 16)] = 86;
    table[std::make_pair(16, 19)] = table[std::make_pair(19, 16)] = 92;
    table[std::make_pair(16, 20)] = table[std::make_pair(20, 16)] = 98;

    table[std::make_pair(17, 17)] = 86;
    table[std::make_pair(17, 18)] = table[std::make_pair(18, 17)] = 93;
    table[std::make_pair(17, 19)] = table[std::make_pair(19, 17)] = 99;
    table[std::make_pair(17, 20)] = table[std::make_pair(20, 17)] = 104;

    table[std::make_pair(18, 18)] = 99;
    table[std::make_pair(18, 19)] = table[std::make_pair(19, 18)] = 106;
    table[std::make_pair(18, 20)] = table[std::make_pair(20, 18)] = 112;

    table[std::make_pair(19, 19)] = 112;
    table[std::make_pair(19, 20)] = table[std::make_pair(20, 19)] = 119;
    table[std::make_pair(20, 20)] = 127;
}

Mann_Whitney_U_Table_05::~Mann_Whitney_U_Table_05() {}


const std::map<std::pair<int, int>, double> &Mann_Whitney_U_Table_05::getTable()
{
    return table;
}
