# Supplementary material for: Using Clinical Trial Simulators to Analyse the Sources of Variance in Clinical Trials of Novel Therapies for Acute Viral Infections
Source: PLoS One. 2016 Jun 22;11(6):e0156622. doi: 10.1371/journal.pone.0156622 (PMC4917234; doi:10.1371/journal.pone.0156622)
Supplement: S3 File — S3 does not contain any information that would allow the identification of human subjects. (ZIP) [file pone.0156622.s003.zip › CTSCode/Meta_Recorder.cpp]

//Influenza Clinical Trial Simulator
//Copyright Carolin Vegvari 2016

//This program is free software: you can redistribute it and/or modify
//it under the terms of the GNU General Public License as published by
//the Free Software Foundation, either version 3 of the License, or
//(at your option) any later version.

//This program is distributed in the hope that it will be useful,
//but WITHOUT ANY WARRANTY; without even the implied warranty of
//MERCHANTABILITY or FITNESS FOR A PARTICULAR PURPOSE.  See the
//GNU General Public License for more details.

//You should have received a copy of the GNU General Public License
//along with this program.  If not, see <http://www.gnu.org/licenses/>.


#include <iostream>
#include "Meta_Recorder.h"

using namespace std;


Meta_Recorder::Meta_Recorder() {};

Meta_Recorder::~Meta_Recorder() {};


void Meta_Recorder::increaseSuccessfulTrials()
{
    successfulTrials++;
}


void Meta_Recorder::increaseSuccessfulTrialsTrueAUC()
{
    successfulTrialsTrueAUC++;
}


void Meta_Recorder::pushBackMeanAUCRecorded(double _value)
{
    meanAUCRecorded.push_back(_value);
}


void Meta_Recorder::pushBackSDAUCRecorded(double _value)
{
    SDAUCRecorded.push_back(_value);
}


void Meta_Recorder::pushBackMeanAUCTrue(double _value)
{
    meanAUCTrue.push_back(_value);
}


void Meta_Recorder::pushBackSDAUCTrue(double _value)
{
    SDAUCTrue.push_back(_value);
}


void Meta_Recorder::pushBackMeanAUCSymptomsRecorded(double _value)
{
    meanAUCSymptomsRecorded.push_back(_value);
}


void Meta_Recorder::pushBackSDAUCSymptomsRecorded(double _value)
{
    SDAUCSymptomsRecorded.push_back(_value);
}


void Meta_Recorder::pushBackMeanAUCSymptomsTrue(double _value)
{
    meanAUCSymptomsTrue.push_back(_value);
}


void Meta_Recorder::pushBackSDAUCSymptomsTrue(double _value)
{
    SDAUCSymptomsTrue.push_back(_value);
}


void Meta_Recorder::pushBackMeanClinicalEfficacy(double _value)
{
    meanClinicalEfficacy.push_back(_value);
}


void Meta_Recorder::pushBackSDClinicalEfficacy(double _value)
{
    SDClinicalEfficacy.push_back(_value);
}


void Meta_Recorder::pushBackMeanClinicalEfficacyInfectedOnly(double _value)
{
    meanClinicalEfficacyInfectedOnly.push_back(_value);
}


void Meta_Recorder::pushBackSDClinicalEfficacyInfectedOnly(double _value)
{
    SDClinicalEfficacyInfectedOnly.push_back(_value);
}


void Meta_Recorder::pushBackMeanInfected(double _value)
{
    meanInfected.push_back(_value);
}


void Meta_Recorder::pushBackSDInfected(double _value)
{
    SDInfected.push_back(_value);
}


void Meta_Recorder::pushBackMeanDataAboveLLOQ(double _value)
{
    meanDataAboveLLOQ.push_back(_value);
}


void Meta_Recorder::pushBackSDDataAboveLLOQ(double _value)
{
    SDDataAboveLLOQ.push_back(_value);
}


void Meta_Recorder::pushBackSuccessSummaryTCID(double _value)
{
    successSummaryTCID.push_back(_value);
}


void Meta_Recorder::pushBackSuccessSummaryPCR(double _value)
{
    successSummaryPCR.push_back(_value);
}


void Meta_Recorder::pushBackSuccessSummarySymptom(double _value)
{
    successSummarySymptom.push_back(_value);
}


void Meta_Recorder::pushBackSuccessSummaryTrueAUC(double _value)
{
    successSummaryTrueAUC.push_back(_value);
}


void Meta_Recorder::pushBackSuccessSummary_2D(vector<double> _vector)
{
    successSummary_2D.push_back(_vector);
}


void Meta_Recorder::pushBackSuccessSummaryTrueAUC_2D(vector<double> _vector)
{
    successSummaryTrueAUC_2D.push_back(_vector);
}


void Meta_Recorder::pushBackVariedParameter1(double _value)
{
    variedParameter1.push_back(_value);
}


void Meta_Recorder::pushBackVariedParameter2(double _value)
{
    variedParameter2.push_back(_value);
}


void Meta_Recorder::setVariedParameter1(vector<double> _vector)
{
    variedParameter1 = _vector;
}


void Meta_Recorder::setVariedParameter2(vector<double> _vector)
{
    variedParameter2 = _vector;
}


void Meta_Recorder::pushBackCombination1_1(vector<double> _vector)
{
    combination1_1.push_back(_vector);
}


void Meta_Recorder::pushBackCombination1_2(vector<double> _vector)
{
    combination1_2.push_back(_vector);
}


void Meta_Recorder::pushBackCombination1_3(vector<double> _vector)
{
    combination1_3.push_back(_vector);
}


void Meta_Recorder::pushBackCombination1_4(vector<double> _vector)
{
    combination1_4.push_back(_vector);
}


void Meta_Recorder::pushBackCombination2(vector<vector<double> > _vector)
{
    combination2.push_back(_vector);
}


double Meta_Recorder::getSuccessfulTrials()
{
    return successfulTrials;
}


double Meta_Recorder::getSuccesfulTrialsTrueAUC()
{
    return successfulTrialsTrueAUC;
}


vector<double> Meta_Recorder::getMeanAUCRecorded()
{
    return meanAUCRecorded;
}


vector<double> Meta_Recorder::getSDAUCRecorded()
{
    return SDAUCRecorded;
}


vector<double> Meta_Recorder::getMeanAUCTrue()
{
    return meanAUCTrue;
}


vector<double> Meta_Recorder::getSDAUCTrue()
{
    return SDAUCTrue;
}


vector<double> Meta_Recorder::getMeanAUCSymptomsRecorded()
{
    return meanAUCSymptomsRecorded;
}


vector<double> Meta_Recorder::getSDAUCSymptomsRecorded()
{
    return SDAUCSymptomsRecorded;
}


vector<double> Meta_Recorder::getMeanAUCSymptomsTrue()
{
    return meanAUCSymptomsTrue;
}


vector<double> Meta_Recorder::getSDAUCSymptomsTrue()
{
    return SDAUCSymptomsTrue;
}


vector<double> Meta_Recorder::getMeanClinicalEfficacy()
{
    return meanClinicalEfficacy;
}


vector<double> Meta_Recorder::getSDClinicalEfficacy()
{
    return SDClinicalEfficacy;
}


vector<double> Meta_Recorder::getMeanClinicalEfficacyInfectedOnly()
{
    return meanClinicalEfficacy;
}


vector<double> Meta_Recorder::getSDClinicalEfficacyInfectedOnly()
{
    return SDClinicalEfficacyInfectedOnly;
}


vector<double> Meta_Recorder::getMeanInfected()
{
    return meanInfected;
}


vector<double> Meta_Recorder::getSDInfected()
{
    return SDInfected;
}


vector<double> Meta_Recorder::getMeanDataAboveLLOQ()
{
    return meanDataAboveLLOQ;
}


vector<double> Meta_Recorder::getSDDataAboveLLOQ()
{
    return SDDataAboveLLOQ;
}


vector<double> Meta_Recorder::getSuccessSummaryTCID()
{
    return successSummaryTCID;
}


vector<double> Meta_Recorder::getSuccessSummaryPCR()
{
    return successSummaryPCR;
}


vector<double> Meta_Recorder::getSuccessSummarySymptom()
{
    return successSummarySymptom;
}


vector<double> Meta_Recorder::getSuccessSummaryTrueAUC()
{
    return successSummaryTrueAUC;
}


vector<vector<double> > Meta_Recorder::getSuccessSummary_2D()
{
    return successSummary_2D;
}


vector<vector<double> > Meta_Recorder::getSuccessSummaryTrueAUC_2D()
{
    return successSummaryTrueAUC_2D;
}


vector<double> Meta_Recorder::getVariedParameter1()
{
    return variedParameter1;
}


vector<double> Meta_Recorder::getVariedParameter2()
{
    return variedParameter2;
}


vector<vector<double> > Meta_Recorder::getCombination1_1()
{
    return combination1_1;
}


vector<vector<double> > Meta_Recorder::getCombination1_2()
{
    return combination1_2;
}


vector<vector<double> > Meta_Recorder::getCombination1_3()
{
    return combination1_3;
}


vector<vector<double> > Meta_Recorder::getCombination1_4()
{
    return combination1_4;
}


vector<vector<vector<double> > > Meta_Recorder::getCombination2()
{
    return combination2;
}
