# Supplementary material for: Using Clinical Trial Simulators to Analyse the Sources of Variance in Clinical Trials of Novel Therapies for Acute Viral Infections
Source: PLoS One. 2016 Jun 22;11(6):e0156622. doi: 10.1371/journal.pone.0156622 (PMC4917234; doi:10.1371/journal.pone.0156622)
Supplement: S3 File — S3 does not contain any information that would allow the identification of human subjects. (ZIP) [file pone.0156622.s003.zip › CTSCode/Meta_Recorder.h]

//Influenza Clinical Trial Simulator
//Copyright Carolin Vegvari 2016

//This program is free software: you can redistribute it and/or modify
//it under the terms of the GNU General Public License as published by
//the Free Software Foundation, either version 3 of the License, or
//(at your option) any later version.

//This program is distributed in the hope that it will be useful,
//but WITHOUT ANY WARRANTY; without even the implied warranty of
//MERCHANTABILITY or FITNESS FOR A PARTICULAR PURPOSE.  See the
//GNU General Public License for more details.

//You should have received a copy of the GNU General Public License
//along with this program.  If not, see <http://www.gnu.org/licenses/>.


/********************************************************************/
/** Class Meta_Recorder: records trial quantities/summaries for     */
/** multiple trials with varying parameter settings, e.g. efficacy, */
/** and different random number seeds. Recording options:           */
/** See description below                                           */
/********************************************************************/


#ifndef META_RECORDER_H_INCLUDED
#define META_RECORDER_H_INCLUDED

#include <iostream>
#include <vector>
#include <string>

using std::vector;
using std::string;

class Meta_Recorder
{
public:
    Meta_Recorder();
    ~Meta_Recorder();

    void increaseSuccessfulTrials();
    void increaseSuccessfulTrialsTrueAUC();

    void pushBackMeanAUCRecorded(double _value);
    void pushBackSDAUCRecorded(double _value);
    void pushBackMeanAUCTrue(double _value);
    void pushBackSDAUCTrue(double _value);

    void pushBackMeanAUCSymptomsRecorded(double _value);
    void pushBackSDAUCSymptomsRecorded(double _value);
    void pushBackMeanAUCSymptomsTrue(double _value);
    void pushBackSDAUCSymptomsTrue(double _value);

    void pushBackMeanClinicalEfficacy(double _value);
    void pushBackSDClinicalEfficacy(double _value);

    void pushBackMeanClinicalEfficacyInfectedOnly(double _value);
    void pushBackSDClinicalEfficacyInfectedOnly(double _value);

    void pushBackMeanInfected(double _value);
    void pushBackSDInfected(double _value);
    void pushBackMeanDataAboveLLOQ(double _value);
    void pushBackSDDataAboveLLOQ(double _value);

    void pushBackSuccessSummaryTCID(double _value);
    void pushBackSuccessSummaryPCR(double _value);
    void pushBackSuccessSummarySymptom(double _value);
    void pushBackSuccessSummaryTrueAUC(double _value);

    void pushBackSuccessSummary_2D(vector<double> _vector);
    void pushBackSuccessSummaryTrueAUC_2D(vector<double> _vector);

    void pushBackVariedParameter1(double _value);
    void pushBackVariedParameter2(double _value);

    void setVariedParameter1(vector<double> _vector);
    void setVariedParameter2(vector<double> _vector);

    void pushBackCombination1_1(vector<double> _vector);
    void pushBackCombination1_2(vector<double> _vector);
    void pushBackCombination1_3(vector<double> _vector);
    void pushBackCombination1_4(vector<double> _vector);

    void pushBackCombination2(vector<vector<double> > _vector);


    double getSuccessfulTrials();
    double getSuccesfulTrialsTrueAUC();

    vector<double> getMeanAUCRecorded();
    vector<double> getSDAUCRecorded();
    vector<double> getMeanAUCTrue();
    vector<double> getSDAUCTrue();

    vector<double> getMeanAUCSymptomsRecorded();
    vector<double> getSDAUCSymptomsRecorded();
    vector<double> getMeanAUCSymptomsTrue();
    vector<double> getSDAUCSymptomsTrue();

    vector<double> getMeanClinicalEfficacy();
    vector<double> getSDClinicalEfficacy();

    vector<double> getMeanClinicalEfficacyInfectedOnly();
    vector<double> getSDClinicalEfficacyInfectedOnly();

    vector<double> getMeanInfected();
    vector<double> getSDInfected();
    vector<double> getMeanDataAboveLLOQ();
    vector<double> getSDDataAboveLLOQ();

    vector<double> getSuccessSummaryTCID();
    vector<double> getSuccessSummaryPCR();
    vector<double> getSuccessSummarySymptom();
    vector<double> getSuccessSummaryTrueAUC();

    vector<vector<double> > getSuccessSummary_2D();
    vector<vector<double> > getSuccessSummaryTrueAUC_2D();

    vector<double> getVariedParameter1();
    vector<double> getVariedParameter2();

    vector<vector<double> > getCombination1_1();
    vector<vector<double> > getCombination1_2();
    vector<vector<double> > getCombination1_3();
    vector<vector<double> > getCombination1_4();
    vector<vector<vector<double> > > getCombination2();


private:
    double successfulTrials;        //number of successful trials according to protocol over a number of runs with different random number seeds
    double successfulTrialsTrueAUC; //number of successful trials according to true viral load curve over a number of runs with different random number seeds
                                    //as opposed to measured viral load curve

    vector<double> meanAUCRecorded; //mean measured VL area under curve over a number of runs with different random number seeds
    vector<double> SDAUCRecorded;   //SD of measured VL AUC over a number of runs with different random number seeds
    vector<double> meanAUCTrue;     //mean true VL area under curve over a number of runs with different random number seeds
    vector<double> SDAUCTrue;       //SD of true VL AUC over a number of runs with different random number seeds

    vector<double> meanAUCSymptomsRecorded; //mean measured symptom area under curve over a number of runs with different random number seeds
    vector<double> SDAUCSymptomsRecorded;   //SD of measured symptom AUC over a number of runs with different random number seeds
    vector<double> meanAUCSymptomsTrue;     //mean true symptom area under curve over a number of runs with different random number seeds
    vector<double> SDAUCSymptomsTrue;       //SD of true symptom AUC over a number of runs with different random number seeds

    vector<double> meanClinicalEfficacy;    //mean clinical efficacy over a number of runs with different random number seeds
    vector<double> SDClinicalEfficacy;      //SD of clinical efficacy over a number runs with different random number seeds

    vector<double> meanClinicalEfficacyInfectedOnly;    //mean clinical efficacy (considering only infected individuals) over a number of runs with different random number seeds
    vector<double> SDClinicalEfficacyInfectedOnly;      //SD clinical efficacy (considering only infected individuals) over a number of runs with different random number seeds

    vector<double> meanInfected;            //mean number of infected individuals over a number of runs with different random number seeds
    vector<double> SDInfected;              //SD of number of infected individuals over a number of runs with different random number seeds

    vector<double> meanDataAboveLLOQ;       //mean number of data points above the lower limit of quantification over a number of runs with different random number seeds
    vector<double> SDDataAboveLLOQ;         //SD of number of data points above LLOQ over a number of runs with different random number seeds

    //over parameter variation
    vector<double> successSummaryTCID;      //stores number of successful trials according to protocol for TCID50 viral load values (over a number of runs with different random number seeds)
                                            //over a number of runs with different parameter settings (one parameter varied)

    vector<double> successSummaryPCR;       //stores number of successful trials according to qPCR viral load measures (over a number of runs with different random number seeds)
    vector<double> successSummarySymptom;   //stores number of successful trials according to Symptom scores (over a number of runs with different random number seeds)
    vector<double> successSummaryTrueAUC;   //stores number of successful trials according to true VL (over a number of runs with different random number seeds)
                                            //over a number of runs with different parameter settings (one parameter varied)

    //over another parameter variation
    //if required
    vector<vector<double> > successSummary_2D;          //stores number of successful trials according to protocol (over a number of runs with different random number seeds)
                                                        //over a number of runs with different parameter settings (two parameters varied)
    vector<vector<double> > successSummaryTrueAUC_2D;   //stores number of successful trials according to true VL (over a number of runs with different random number seeds)
                                                        //over a number of runs with different parameter settings (two parameters varied)

    vector<double> variedParameter1;    //stores values of varied parameter 1 (for plotting purposes etc.)
    vector<double> variedParameter2;    //stores values of varied parameter 2 (for plotting purposes etc.)

    vector<vector<double> > combination1_1;           //combine vectors of varied parameters and recorded values as required for plotting etc.
    vector<vector<double> > combination1_2;
    vector<vector<double> > combination1_3;
    vector<vector<double> > combination1_4;
    vector<vector<vector<double> > > combination2;  //combine vectors of varied parameters and recorded values as required for plotting etc.
};

#endif // META_RECORDER_H_INCLUDED
