# Supplementary material for: Using Clinical Trial Simulators to Analyse the Sources of Variance in Clinical Trials of Novel Therapies for Acute Viral Infections
Source: PLoS One. 2016 Jun 22;11(6):e0156622. doi: 10.1371/journal.pone.0156622 (PMC4917234; doi:10.1371/journal.pone.0156622)
Supplement: S3 File — S3 does not contain any information that would allow the identification of human subjects. (ZIP) [file pone.0156622.s003.zip › CTSCode/Model_Observer_TV.h]

//Influenza Clinical Trial Simulator
//Copyright Carolin Vegvari 2016

//This program is free software: you can redistribute it and/or modify
//it under the terms of the GNU General Public License as published by
//the Free Software Foundation, either version 3 of the License, or
//(at your option) any later version.

//This program is distributed in the hope that it will be useful,
//but WITHOUT ANY WARRANTY; without even the implied warranty of
//MERCHANTABILITY or FITNESS FOR A PARTICULAR PURPOSE.  See the
//GNU General Public License for more details.

//You should have received a copy of the GNU General Public License
//along with this program.  If not, see <http://www.gnu.org/licenses/>.


/****************************************************************************/
/** Class Model_Observer: Records values of TV within-host model at each    */
/** integration time step. Constructor takes non-constant references to     */
/** observedValues (stores sequence of all integrated time points and       */
/** corresponding viral load values), observedTVState (stores current value */
/** of target cells and viral load), and observedViralLoad (stores sequence */
/** of viral load only). The objects corresponding to these references are  */
/** held within each individual patient.                                    */
/** Use observer object with operator () and pass integrated values and     */
/** time point to record values in appropriate objects.                     */
/****************************************************************************/

#ifndef MODEL_OBSERVER_TV_H_INCLUDED
#define MODEL_OBSERVER_TV_H_INCLUDED

#include <iostream>
#include <vector>

using std::vector;

class Model_Observer_TV
{
public:
    vector<vector<double> > &observedValues;
    vector<double> &observedTVState;
    double &observedViralLoad;

    Model_Observer_TV(vector<vector<double> > &_observedValues, vector<double> &_observedTVState, double &_observedViralLoad) : observedValues(_observedValues), observedTVState(_observedTVState), observedViralLoad(_observedViralLoad)
    {

    }

    void operator()(const vector<double> &_x, const double _t)
    {
        if(_x.back()!=_x.back())
        {
            for(int i=0; i<_x.size(); ++i)
                std::cout << _x.at(i) << " ";
            std::cout << std::endl;
        }

        vector<double> tempVector1;
        tempVector1.push_back(_t);
        tempVector1.push_back(_x.back());
        observedValues.push_back(tempVector1);

        vector<double> tempVector2;
        for(int i=0; i<_x.size(); ++i)
            tempVector2.push_back(_x.at(i));
        observedTVState = tempVector2;
        observedViralLoad = _x.back();

    }
};

#endif // MODEL_OBSERVER_TV_H_INCLUDED
