# Supplementary material for: Using Clinical Trial Simulators to Analyse the Sources of Variance in Clinical Trials of Novel Therapies for Acute Viral Infections
Source: PLoS One. 2016 Jun 22;11(6):e0156622. doi: 10.1371/journal.pone.0156622 (PMC4917234; doi:10.1371/journal.pone.0156622)
Supplement: S3 File — S3 does not contain any information that would allow the identification of human subjects. (ZIP) [file pone.0156622.s003.zip › CTSCode/Model_Propagator_TVA.cpp]

//Influenza Clinical Trial Simulator
//Copyright Carolin Vegvari 2016

//This program is free software: you can redistribute it and/or modify
//it under the terms of the GNU General Public License as published by
//the Free Software Foundation, either version 3 of the License, or
//(at your option) any later version.

//This program is distributed in the hope that it will be useful,
//but WITHOUT ANY WARRANTY; without even the implied warranty of
//MERCHANTABILITY or FITNESS FOR A PARTICULAR PURPOSE.  See the
//GNU General Public License for more details.

//You should have received a copy of the GNU General Public License
//along with this program.  If not, see <http://www.gnu.org/licenses/>.


#include <iostream>
#include "Model_Propagator_TVA.h"


Model_Propagator_TVA::Model_Propagator_TVA() {}

Model_Propagator_TVA::~Model_Propagator_TVA() {}

void Model_Propagator_TVA::integrateModel(TVA_Treat _model, vector<double> _initialState, double _startTime, double _endTime, double _timeStep, Model_Observer_TVA _observer)
{
    boost::numeric::odeint::integrate_adaptive(stepper, _model, _initialState, _startTime, _endTime, _timeStep, _observer);
}
