# Supplementary material for: Using Clinical Trial Simulators to Analyse the Sources of Variance in Clinical Trials of Novel Therapies for Acute Viral Infections
Source: PLoS One. 2016 Jun 22;11(6):e0156622. doi: 10.1371/journal.pone.0156622 (PMC4917234; doi:10.1371/journal.pone.0156622)
Supplement: S3 File — S3 does not contain any information that would allow the identification of human subjects. (ZIP) [file pone.0156622.s003.zip › CTSCode/Model_Propagator_TVA.h]

//Influenza Clinical Trial Simulator
//Copyright Carolin Vegvari 2016

//This program is free software: you can redistribute it and/or modify
//it under the terms of the GNU General Public License as published by
//the Free Software Foundation, either version 3 of the License, or
//(at your option) any later version.

//This program is distributed in the hope that it will be useful,
//but WITHOUT ANY WARRANTY; without even the implied warranty of
//MERCHANTABILITY or FITNESS FOR A PARTICULAR PURPOSE.  See the
//GNU General Public License for more details.

//You should have received a copy of the GNU General Public License
//along with this program.  If not, see <http://www.gnu.org/licenses/>.


/*********************************************************************************/
/** Class Model_Propagator integrates the TVA model using a Runge-Kutta-4 solver */
/** the boost::numeric::odeint package and uses Model_Observer to record values  */
/** for T, V and A at each time step. Method integrate_adaptive from the odeint  */
/** package is used (time step 0.01 or 0.001).                                   */
/*********************************************************************************/


#ifndef MODEL_PROPAGATOR_TVA_H_INCLUDED
#define MODEL_PROPAGATOR_TVA_H_INCLUDED

#include <vector>
#include <boost/numeric/odeint.hpp>
#include "TVA_Treat.h"
#include "Model_Observer_TVA.h"

using namespace std;
using namespace boost::numeric::odeint;

class Model_Propagator_TVA
{
public:
    Model_Propagator_TVA();
    ~Model_Propagator_TVA();

    runge_kutta4_classic<vector<double> > stepper;

    //wrapper for boost::numeric::odeint::integrate_adaptive
    void integrateModel(TVA_Treat _model, vector<double> _initialState, double _startTime, double _endTime, double _timeStep, Model_Observer_TVA _observer);
};

#endif // MODEL_PROPAGATOR_TVA_H_INCLUDED
