# Supplementary material for: Using Clinical Trial Simulators to Analyse the Sources of Variance in Clinical Trials of Novel Therapies for Acute Viral Infections
Source: PLoS One. 2016 Jun 22;11(6):e0156622. doi: 10.1371/journal.pone.0156622 (PMC4917234; doi:10.1371/journal.pone.0156622)
Supplement: S3 File — S3 does not contain any information that would allow the identification of human subjects. (ZIP) [file pone.0156622.s003.zip › CTSCode/Patch_To_String.h]

//Influenza Clinical Trial Simulator
//Copyright Carolin Vegvari 2016

//This program is free software: you can redistribute it and/or modify
//it under the terms of the GNU General Public License as published by
//the Free Software Foundation, either version 3 of the License, or
//(at your option) any later version.

//This program is distributed in the hope that it will be useful,
//but WITHOUT ANY WARRANTY; without even the implied warranty of
//MERCHANTABILITY or FITNESS FOR A PARTICULAR PURPOSE.  See the
//GNU General Public License for more details.

//You should have received a copy of the GNU General Public License
//along with this program.  If not, see <http://www.gnu.org/licenses/>.


/************************************************************/
/** Patch that is necessary to use to_string function in    */
/** Windows with mingw32 - Code::Blocks 13.12 mingw32 4.7.1 */
/************************************************************/

#ifndef PATCH_TO_STRING_H_INCLUDED
#define PATCH_TO_STRING_H_INCLUDED

namespace patch
{
    template<typename T> std::string to_string(const T& n)
    {
        std::ostringstream stm;
        stm << n;
        return stm.str();
    }
}

#endif // PATCH_TO_STRING_H_INCLUDED
