# Supplementary material for: Using Clinical Trial Simulators to Analyse the Sources of Variance in Clinical Trials of Novel Therapies for Acute Viral Infections
Source: PLoS One. 2016 Jun 22;11(6):e0156622. doi: 10.1371/journal.pone.0156622 (PMC4917234; doi:10.1371/journal.pone.0156622)
Supplement: S3 File — S3 does not contain any information that would allow the identification of human subjects. (ZIP) [file pone.0156622.s003.zip › CTSCode/Patient.cpp]

//Influenza Clinical Trial Simulator
//Copyright Carolin Vegvari 2016

//This program is free software: you can redistribute it and/or modify
//it under the terms of the GNU General Public License as published by
//the Free Software Foundation, either version 3 of the License, or
//(at your option) any later version.

//This program is distributed in the hope that it will be useful,
//but WITHOUT ANY WARRANTY; without even the implied warranty of
//MERCHANTABILITY or FITNESS FOR A PARTICULAR PURPOSE.  See the
//GNU General Public License for more details.

//You should have received a copy of the GNU General Public License
//along with this program.  If not, see <http://www.gnu.org/licenses/>.


#include <iostream>
#include <fstream>
#include <cstdlib>
#include <cmath>
#include "Patient.h"

using namespace std;

Patient::Patient() :
    patientID(0), sex(female), initialViralLoad(0.0), strain(H1), strainKnown(false), responseRate(0.0), age(0), previousFlu(false), vaccinationStatus(false), abTitre(0.0), comorbiditySeverity(0), temperatureScore(0), AUCTemperature(0.0),
    symptomScore(0), AUCSymptoms(0.0), allocated(false), allocatedGroupNumber(0), dropOut(false), excluded(false), currentViralLoad(initialViralLoad), timeAtPresentation(0.0), currentTime(0.0), AUC(0.0), AUCFromData(0.0), AUCFromTCID50(0.0),
    timeToFirstNegativeVL(0.0), modelParameters(0), modelTV(), modelTVA(), observerTV(viralLoadHistory, currentTVState, currentViralLoad), observerTVA(viralLoadHistory, currentTVAState, currentViralLoad), R0(0.0)
{

}

Patient::~Patient() {}


void Patient::setPatientID(int _patientID)
{
    patientID = _patientID;
}


void Patient::setSex(sex_enum _sex)
{
    sex = _sex;
}


void Patient::setInitialViralLoad(double _initialViralLoad)
{
    initialViralLoad = _initialViralLoad;
}


void Patient::setStrain(strain_enum _strain)
{
    strain = _strain;
}


void Patient::setStrainKnown(bool _strainKnown)
{
    strainKnown = _strainKnown;
}


void Patient::setResponseRate(double _responseRate)
{
    responseRate = _responseRate;
}


void Patient::setAge(int _age)
{
    age = _age;
}


void Patient::setPreviousFlu(bool _previousFlu)
{
    previousFlu = _previousFlu;
}


void Patient::setVaccinationStatus(bool _vaccinationStatus)
{
    vaccinationStatus = _vaccinationStatus;
}


void Patient::setAbTitre(double _abTitre)
{
    abTitre = _abTitre;
}


void Patient::setComorbiditySeverity(double _comorbiditySeverity)
{
    comorbiditySeverity = _comorbiditySeverity;
}


void Patient::setTemperature(double _temperature)
{
    temperatureScore = _temperature;
}


void Patient::setSymptomScore(double _symptomScore)
{
    symptomScore = _symptomScore;
}


void Patient::setAllocated(bool _allocated)
{
    allocated = _allocated;
}


void Patient::setAllocatedGroupNumber(int _allocatedGroupNumber)
{
    allocatedGroupNumber = _allocatedGroupNumber;
}


void Patient::setDropOut(bool _dropOut)
{
    dropOut = _dropOut;
}


void Patient::setExcluded(bool _excluded)
{
    excluded = _excluded;
}


void Patient::setCurrentViralLoad(double _currentViralLoad)
{
    currentViralLoad = _currentViralLoad;
}


void Patient::setTimeAtPresentation(double _timeAtPresentation)
{
    timeAtPresentation = _timeAtPresentation;
}


void Patient::setCurrentTime(double _currentTime)
{
    currentTime = _currentTime;
}


void Patient::setCurrentTVState(vector<double> _currentTVState)
{
    try
    {
        if(_currentTVState.size()!=2)
        {
            cout << "TV model has 2 variables, T and V. You passed " << _currentTVState.size() << " variables." << endl;
            throw 0;
        }
        for(int i=0; i<_currentTVState.size(); ++i)
            currentTVState.at(i) = _currentTVState.at(i);
    }
    catch(int e)
    {
        throw;
    }
}


void Patient::setModelParametersTV(vector<double> _modelParameters)
{
    modelParameters = _modelParameters;
}


void Patient::setModelParametersInModelTV(vector<double> _modelParameters)
{
    modelTV.setParameters(_modelParameters);
}


void Patient::setCurrentTVAState(vector<double> _currentTVAState)
{
    try
    {
        if(_currentTVAState.size()!=3)
        {
            cout << "TVA model has 3 variables, T, V and A. You passed " << _currentTVAState.size() << " variables." << endl;
            throw 0;
        }
        for(int i=0; i<_currentTVAState.size(); ++i)
            currentTVAState.at(i) = _currentTVAState.at(i);
    }
    catch(int e)
    {
        throw;
    }
}


void Patient::setModelParametersTVA(vector<double> _modelParameters)
{
    modelParameters = _modelParameters;
}


void Patient::setModelParametersInModelTVA(vector<double> _modelParameters)
{
    modelTVA.setParameters(_modelParameters);
}


void Patient::calculateAUC()
{
    for(int i=1; i<viralLoadHistory.size(); ++i)
    {
        AUC += (viralLoadHistory.at(i).at(0) - viralLoadHistory.at(i-1).at(0)) * 0.5 * (viralLoadHistory.at(i).at(1) + viralLoadHistory.at(i-1).at(1));
    }
}


void Patient::calculateR0TV(double _T0)
{
    try
    {
        if(modelTV.getC()==0)
            throw;

        //actually:
        //R0 = modelTV.getR() / modelTV.getC() * _T0;
        //but because r*beta = r' in reparameterised TV model:
        R0 = modelTV.getR() * modelTV.getBeta() / modelTV.getC() * _T0;

    }
    catch(int e)
    {
        R0 = 0;
    }
}


void Patient::calculateR0TVA(double _T0)
{
    try
    {
        if(modelTVA.getC()==0)
            throw;

        R0 = modelTVA.getR() / modelTVA.getC() * _T0;
    }
    catch(int e)
    {
        R0 = 0;
    }
}


void Patient::pushBackViralLoadMeasurement(gsl_rng *_r, double _limitOfDetection)
{
    vector<double> temp = viralLoadHistory.back();
    double value;

    if(temp.back() < 2e9)
        value = gsl_ran_poisson(_r, temp.back());
    else
        value = temp.back();

    if(value < _limitOfDetection)
        temp.back() = _limitOfDetection;
    else
        temp.back() = value;

    recordedViralLoadValues.push_back(temp);
}


void Patient::calculateAUCFromData()
{
    for(int i=1; i<recordedViralLoadValues.size(); ++i)
    {
        AUCFromData += (recordedViralLoadValues.at(i).at(0) - recordedViralLoadValues.at(i-1).at(0)) * 0.5 * (recordedViralLoadValues.at(i).at(1) + recordedViralLoadValues.at(i-1).at(1));
    }
}


void Patient::pushBackViralLoadTCID50(gsl_rng *_r, double _dilutionFactor, double _numberOfWells, double _limitOfDetection)
{
    vector<double> temp = viralLoadHistory.back();
    double log10Virus = log10(temp.back());
    double sd = sqrt((log(_dilutionFactor) * log(2))/_numberOfWells) / log(10);
    double value = normalDistribution(log10Virus, _r, sd);

    if(value < _limitOfDetection)
        value = _limitOfDetection;

    temp.back() = value;

    recordedViralLoadTCID50.push_back(temp);
}


void Patient::calculateViralLoadTCID50nat()
{
    for(int i=0; i<recordedViralLoadTCID50.size(); ++i)
    {
        double temp = pow(10, recordedViralLoadTCID50.at(i).at(1));
        vector<double> tempVector {recordedViralLoadTCID50.at(i).at(0), temp};
        recordedViralLoadTCID50nat.push_back(tempVector);
    }
}


void Patient::calculateAUCFromTCID50()
{
    for(int i=1; i<recordedViralLoadTCID50nat.size(); ++i)
    {
        AUCFromTCID50 += (recordedViralLoadTCID50nat.at(i).at(0) - recordedViralLoadTCID50nat.at(i-1).at(0)) * 0.5 * (recordedViralLoadTCID50nat.at(i).at(1) + recordedViralLoadTCID50nat.at(i-1).at(1));
    }
}


void Patient::pushBackBinaryVLScores(double _limitOfDetection)
{
    for(int i=0; i<recordedViralLoadValues.size(); ++i)
    {
        if(recordedViralLoadValues.at(i).at(1) > _limitOfDetection)
        {
            vector<double> temp;
            temp.push_back(recordedViralLoadValues.at(i).at(0));
            temp.push_back(1);
            binaryViralLoadValues.push_back(temp);
        }
        else
        {
            vector<double> temp;
            temp.push_back(recordedViralLoadValues.at(i).at(0));
            temp.push_back(0);
            binaryViralLoadValues.push_back(temp);
        }
    }
}


void Patient::determineTimeToFirstNegativeVL()
{
    //omit t0 which is recorded as limit of detection
    for(int i=1; i<binaryViralLoadValues.size(); ++i)
    {
        if(binaryViralLoadValues.at(i).at(1) == 0)
        {
            timeToFirstNegativeVL = binaryViralLoadValues.at(i).at(0);
            break;
        }
    }
}


void Patient::addSwabError(gsl_rng *_r, double _limitOfDetectionPCR, double _limitOfDetectionTCID, double _perCentError)
{
    for(int i=0; i<recordedViralLoadValues.size(); ++i)
    {

        if((recordedViralLoadValues.at(i).at(1) > _limitOfDetectionPCR) || (recordedViralLoadTCID50.at(i).at(1) > _limitOfDetectionTCID))
        {
            double error = gsl_ran_gaussian(_r, _perCentError);

            if(error > 0)
                error = -error;

            recordedViralLoadValues.at(i).at(1) = recordedViralLoadValues.at(i).at(1) + error * recordedViralLoadValues.at(i).at(1);
            if(recordedViralLoadValues.at(i).at(1) < _limitOfDetectionPCR)
                recordedViralLoadValues.at(i).at(1) = _limitOfDetectionPCR;

            double temp = pow(10, recordedViralLoadTCID50.at(i).at(1)) + error * pow(10, recordedViralLoadTCID50.at(i).at(1));
            if(temp < _limitOfDetectionTCID)
                temp = _limitOfDetectionTCID;
            recordedViralLoadTCID50.at(i).at(1) = log10(temp);
        }
    }
}


void Patient::pushBackTemperatureMeasurement()
{
    vector<double> temp = viralLoadHistory.back();
    double value = 36.440 + 0.133 * log10(temp.back());
    if(value < 36.440)  //temperature cannot fall lower than baseline
        value = 36.440;
    temp.back() = value;
    recordedTemperatureScore.push_back(temp);
}


void Patient::calculateAUCTemperature()
{
    for(int i=1; i<recordedTemperatureScore.size(); ++i)
    {
        AUCTemperature += (recordedTemperatureScore.at(i).at(0) - recordedTemperatureScore.at(i-1).at(0)) * 0.5 * (recordedTemperatureScore.at(i).at(1) + recordedTemperatureScore.at(i-1).at(1));
    }
}


void Patient::pushBackSymptomMeasurement()
{
    vector<double> temp = viralLoadHistory.back();
    double value = 1.757415 + 0.8804631 * log10(temp.back());
    if(value < 0.0) //symptoms cannot fall below 0
        value = 0.0;
    temp.back() = value;
    recordedSymptomScore.push_back(temp);
}


void Patient::calculateAUCSymptoms()
{
    for(int i=1; i<recordedSymptomScore.size(); ++i)
    {
        AUCSymptoms += (recordedSymptomScore.at(i).at(0) - recordedSymptomScore.at(i-1).at(0)) * 0.5 * (recordedSymptomScore.at(i).at(1) + recordedSymptomScore.at(i-1).at(1));
    }
}


int Patient::getPatientID()
{
    return patientID;
}


sex_enum Patient::getSex()
{
    return sex;
}


double Patient::getInitialViralLoad()
{
    return initialViralLoad;
}


strain_enum Patient::getStrain()
{
    return strain;
}


bool Patient::getStrainKnown()
{
    return strainKnown;
}


double Patient::getResponseRate()
{
    return responseRate;
}


int Patient::getAge()
{
    return age;
}


bool Patient::getPreviousFlu()
{
    return previousFlu;
}


bool Patient::getVaccinationStatus()
{
    return vaccinationStatus;
}


double Patient::getAbTitre()
{
    return abTitre;
}


double Patient::getComorbiditySeverity()
{
    return comorbiditySeverity;
}


double Patient::getTemperatureScore()
{
    return temperatureScore;
}


const vector<vector<double> > &Patient::getRecordedTemperatureScore()
{
    return recordedTemperatureScore;
}


double Patient::getAUCTemperature()
{
    return AUCTemperature;
}


double Patient::getSymptomScore()
{
    return symptomScore;
}


const vector<vector<double> > &Patient::getRecordedSymptomScore()
{
    return recordedSymptomScore;
}


double Patient::getAUCSymptoms()
{
    return AUCSymptoms;
}


bool Patient::getAllocated()
{
    return allocated;
}


int Patient::getAllocatedGroupNumber()
{
    return allocatedGroupNumber;
}


bool Patient::getDropOut()
{
    return dropOut;
}


bool Patient::getExcluded()
{
    return excluded;
}


double &Patient::getCurrentViralLoad()
{
    return currentViralLoad;
}


double Patient::getTimeAtPresentation()
{
    return timeAtPresentation;
}


double Patient::getCurrentTime()
{
    return currentTime;
}


vector<double> &Patient::getCurrentTVState()
{
    return currentTVState;
}


vector<double> &Patient::getCurrentTVAState()
{
    return currentTVAState;
}


const vector<vector<double> > &Patient::getViralLoadHistory()
{
    return viralLoadHistory;
}


double Patient::getAUC()
{
    return AUC;
}


const vector<vector<double> > &Patient::getRecordedViralLoadValues()
{
    return recordedViralLoadValues;
}


double Patient::getAUCFromData()
{
    return AUCFromData;
}


const vector<vector<double> > &Patient::getRecordedViralLoadTCID50()
{
    return recordedViralLoadTCID50;
}


const vector<vector<double> > &Patient::getRecordedViralLoadTCID50nat()
{
    return recordedViralLoadTCID50nat;
}


double Patient::getAUCFromTCID50()
{
    return AUCFromTCID50;
}


const vector<vector<double> > &Patient::getBinaryViralLoadValues()
{
    return binaryViralLoadValues;
}


double Patient::getTimeToFirstNegativeVL()
{
    return timeToFirstNegativeVL;
}


const vector<double> &Patient::getModelParameters() const
{
    return modelParameters;
}


TV_Treat &Patient::getModelTV()
{
    return modelTV;
}


const Model_Observer_TV &Patient::getModelObserverTV() const
{
    return observerTV;
}


Model_Propagator_TV &Patient::getModelPropagatorTV()
{
    return propagatorTV;
}


TVA_Treat &Patient::getModelTVA()
{
    return modelTVA;
}


const Model_Observer_TVA &Patient::getModelObserverTVA() const
{
    return observerTVA;
}


Model_Propagator_TVA &Patient::getModelPropagatorTVA()
{
    return propagatorTVA;
}


double Patient::getR0()
{
    return R0;
}
