# Supplementary material for: Using Clinical Trial Simulators to Analyse the Sources of Variance in Clinical Trials of Novel Therapies for Acute Viral Infections
Source: PLoS One. 2016 Jun 22;11(6):e0156622. doi: 10.1371/journal.pone.0156622 (PMC4917234; doi:10.1371/journal.pone.0156622)
Supplement: S3 File — S3 does not contain any information that would allow the identification of human subjects. (ZIP) [file pone.0156622.s003.zip › CTSCode/Patient.h]

//Influenza Clinical Trial Simulator
//Copyright Carolin Vegvari 2016

//This program is free software: you can redistribute it and/or modify
//it under the terms of the GNU General Public License as published by
//the Free Software Foundation, either version 3 of the License, or
//(at your option) any later version.

//This program is distributed in the hope that it will be useful,
//but WITHOUT ANY WARRANTY; without even the implied warranty of
//MERCHANTABILITY or FITNESS FOR A PARTICULAR PURPOSE.  See the
//GNU General Public License for more details.

//You should have received a copy of the GNU General Public License
//along with this program.  If not, see <http://www.gnu.org/licenses/>.


/********************************************************************************************/
/** Class Patient: Patients are members of the population and of the group they have been   */
/** assigned to (shared pointer). Patient characteristics so far: ID, initial viral load    */
/** (log scale), response rate (log-scale), age, previous flu infection (yes/no),           */
/** vaccination status (yes/no), abTitre, comorbidity severity and symptom score.           */
/** Characteristics are set by passing down                                                 */
/** values drawn from random number distribution functions when setting Population          */
/** characteristics. At initiation all variables are set to 0 or false.                     */
/** Patients have a flag that indicates whether they have been allocated to a trial group   */
/** or not. In addition they have a field to store their allocated group number.            */
/** Before allocation each patient has group number 0.                                      */
/** Patients have a flag to indicate if they dropped out of the trial. It is set to true    */
/** when a patient drops out of the trial. Patients also have a flag to indicate if they    */
/** have been excluded from the trial. It is set to true when a patient has been excluded.  */
/** Each patient has an ODE model of viral infection (TV_Treat), an object to propagate     */
/** the model (Model_Propagator) and an object to observe the model time course             */
/** (Model_Observer). Each patient has unique model parameters drawn from random Normal     */
/** distributions with user-specified parameters. Each patient stores the values of viral   */
/** load over time and calculates the area under the curve (AUC) of viral load over time.   */
/** Same for symptom score and symptom AUC over time.                                       */
/** Time at presentation to hospital and current values for T and V are stored if the       */
/** simulation is interrupted and resumed after treatment is administered.                  */
/** Temperature and symptom scores are assumed to be in linear correlation with viral load. */
/********************************************************************************************/


#ifndef PATIENT_H_INCLUDED
#define PATIENT_H_INCLUDED

#include <vector>
#include <gsl/gsl_rng.h>
#include <gsl/gsl_randist.h>
#include "Utility_Functions.h"
#include "TV_Treat.h"
#include "Model_Observer_TV.h"
#include "Model_Propagator_TV.h"
#include "TVA_Treat.h"
#include "Model_Observer_TVA.h"
#include "Model_Propagator_TVA.h"


class Patient
{
private:
    int patientID;
    sex_enum sex;
    double initialViralLoad;
    strain_enum strain;
    bool strainKnown;

    double responseRate;
    int age;
    bool previousFlu;
    bool vaccinationStatus;
    double abTitre;
    double comorbiditySeverity;

    double temperatureScore;
    std::vector<std::vector<double> > recordedTemperatureScore;
    double AUCTemperature;

    double symptomScore;
    std::vector<std::vector<double> > recordedSymptomScore;
    double AUCSymptoms;

    bool allocated;
    int allocatedGroupNumber;

    bool dropOut;
    bool excluded;

    double currentViralLoad;
    std::vector<double> currentTVState;     //current value of T and V variables in TV model
    std::vector<double> currentTVAState;    //current value of T, V and A variables in TVA model
    double timeAtPresentation;              //time at presentation in hospital, or when treatment is given
    double currentTime;
    //times and viral load values
    std::vector<std::vector<double> > viralLoadHistory;             //stores "true" viral load values over time
    double AUC;                                                     //"true" viral load AUC
    std::vector<std::vector<double> > recordedViralLoadValues;      //stores recorded viral load values over time (qPCR)
    double AUCFromData;                                             //viral load AUC from measured data points (qPCR)
    std::vector<std::vector<double> > recordedViralLoadTCID50;      //stores recorded viral load values over time (TCID50)
    double AUCFromTCID50;                                           //viral load AUC from measured data points (TCID50)
    std::vector<std::vector<double> > recordedViralLoadTCID50nat;   //stores recorded viral load values over time (TCID50 natural scale)
    std::vector<std::vector<double> > binaryViralLoadValues;        //stores if virus present or absent at each measured time point
                                                                    //0 absent, 1 present
    double timeToFirstNegativeVL;                                   //records time to first negative VL

    std::vector<double> modelParameters;        //values of model parameters stored as vector
    TV_Treat modelTV;                           //TV model in which treatment can be added
    Model_Observer_TV observerTV;               //Model observer stores viral load values over time
    Model_Propagator_TV propagatorTV;           //Model propagator integrates TV model over time

    TVA_Treat modelTVA;                         //TVA model in which treatment can be added
    Model_Observer_TVA observerTVA;             //Model observer stores viral load over time
    Model_Propagator_TVA propagatorTVA;         //Model propagator integrates TVA model over time
    double R0;                                  //basic reproductive number


public:
    Patient();
    ~Patient();

    //functions to set Patient characteristics
    //values are passed down from population set functions
    void setPatientID(int _patientID);
    void setSex(sex_enum _sex);
    void setInitialViralLoad(double _initialViralLoad);
    void setStrain(strain_enum _strain);
    void setStrainKnown(bool _strainKnown);

    void setResponseRate(double _responseRate);
    void setAge(int _age);
    void setPreviousFlu(bool _previousFlu);
    void setVaccinationStatus(bool _vaccinationStatus);
    void setAbTitre(double _abTitre);
    void setComorbiditySeverity(double _comorbiditySeverity);
    void setTemperature(double _temperature);
    void setSymptomScore(double _symptomScore);

    //set when assigned to a trial group
    void setAllocated(bool _allocated);
    void setAllocatedGroupNumber(int _allocatedGroupNumber);

    //set true when patient drops out of trial
    void setDropOut(bool _dropOut);
    //set true when patients are excluded from trial
    void setExcluded(bool _excluded);

    void setCurrentViralLoad(double _currentViralLoad);
    void setTimeAtPresentation(double _timeAtPresentation);
    void setCurrentTime(double _currentTime);
    void setCurrentTVState(std::vector<double> _currentTVState);
    //set TV model parameters in vector
    void setModelParametersTV(std::vector<double> _modelParameters);
    //set TV model parameters in model object
    void setModelParametersInModelTV(std::vector<double> _modelParameters);

    void setCurrentTVAState(std::vector<double> _currentTVAState);
    //set TVA model parameters in vector
    void setModelParametersTVA(std::vector<double> _modelParameters);
    //set TVA model parameters in model object
    void setModelParametersInModelTVA(std::vector<double> _modelParameters);

    void calculateR0TV(double _T0);     //calculate R0 from TV model parameters
                                        //T0: initial number of target cells
    void calculateR0TVA(double _T0);    //calculate R0 from TVA model parameters

    void calculateAUC();    //calculate true viral load AUC (simulated curve)

    void pushBackViralLoadMeasurement(gsl_rng *_r, double _limitOfDetection);   //store VL measured by qPCR
                                                                                //Poisson error distribution assumed
    void calculateAUCFromData();    //calculate viral load AUC from measured data (qPCR)

    void pushBackViralLoadTCID50(gsl_rng *_r, double _dilutionFactor, double _numberOfWells, double _limitOfDetection);     //store VL measured by TCID50
                                                                                                                            //log10 of VL normal distributed, log-normal error distribution assumed
    void calculateViralLoadTCID50nat();     //calculate natural scale TCID50 values
    void calculateAUCFromTCID50();          //calculate viral load AUC from measured data (TCID50)
                                            //uses values that are transformed to natural scale (so not log10 values)

    void pushBackBinaryVLScores(double _limitOfDetection);  //store if VL above or below LLOQ, 0 for below, 1 for above
    void determineTimeToFirstNegativeVL();                  //determine time when VL first falls below LLOQ

    void addSwabError(gsl_rng *_r, double _limitOfDetectionPCR, double _limitOfDetectionTCID, double _perCentError);    //add swabbing error to viral load measurements (qPCR, TCID50)
                                                                                                                        //give _perCentError as decimal number

    void pushBackTemperatureMeasurement();  //calculate temperature score from VL and record
                                            //assume linear correlation between temperature score and VL
    void calculateAUCTemperature();         //calculate AUC for temperature measurements

    void pushBackSymptomMeasurement();      //calculate symptom score from VL and record
                                            //assume linear correlation between symptom score and VL
    void calculateAUCSymptoms();            //calculate AUC for symptom score measurements


    //functions to access values of Patient characteristics
    int getPatientID();
    sex_enum getSex();
    double getInitialViralLoad();
    strain_enum getStrain();
    bool getStrainKnown();

    double getResponseRate();
    int getAge();
    bool getPreviousFlu();
    bool getVaccinationStatus();
    double getAbTitre();
    double getComorbiditySeverity();

    double getTemperatureScore();
    const std::vector<std::vector<double> > &getRecordedTemperatureScore();
    double getAUCTemperature();

    double getSymptomScore();
    const std::vector<std::vector<double> > &getRecordedSymptomScore();
    double getAUCSymptoms();

    bool getAllocated();
    int getAllocatedGroupNumber();

    bool getDropOut();
    bool getExcluded();

    double &getCurrentViralLoad();
    std::vector<double> &getCurrentTVState();
    std::vector<double> &getCurrentTVAState();
    double getTimeAtPresentation();
    double getCurrentTime();
    const std::vector<std::vector<double> > &getViralLoadHistory();
    double getAUC();

    const std::vector<std::vector<double> > &getRecordedViralLoadValues();
    double getAUCFromData();

    const std::vector<std::vector<double> > &getRecordedViralLoadTCID50();
    const std::vector<std::vector<double> > &getRecordedViralLoadTCID50nat();
    double getAUCFromTCID50();

    const std::vector<std::vector<double> > &getBinaryViralLoadValues();
    double getTimeToFirstNegativeVL();

    const std::vector<double> &getModelParameters() const;

    TV_Treat &getModelTV();
    const Model_Observer_TV &getModelObserverTV() const;
    Model_Propagator_TV &getModelPropagatorTV();

    TVA_Treat &getModelTVA();
    const Model_Observer_TVA &getModelObserverTVA() const;
    Model_Propagator_TVA &getModelPropagatorTVA();

    double getR0();

};


#endif // PATIENT_H_INCLUDED
