# Supplementary material for: Using Clinical Trial Simulators to Analyse the Sources of Variance in Clinical Trials of Novel Therapies for Acute Viral Infections
Source: PLoS One. 2016 Jun 22;11(6):e0156622. doi: 10.1371/journal.pone.0156622 (PMC4917234; doi:10.1371/journal.pone.0156622)
Supplement: S3 File — S3 does not contain any information that would allow the identification of human subjects. (ZIP) [file pone.0156622.s003.zip › CTSCode/Plotter.h]

//Influenza Clinical Trial Simulator
//Copyright Carolin Vegvari 2016

//This program is free software: you can redistribute it and/or modify
//it under the terms of the GNU General Public License as published by
//the Free Software Foundation, either version 3 of the License, or
//(at your option) any later version.

//This program is distributed in the hope that it will be useful,
//but WITHOUT ANY WARRANTY; without even the implied warranty of
//MERCHANTABILITY or FITNESS FOR A PARTICULAR PURPOSE.  See the
//GNU General Public License for more details.

//You should have received a copy of the GNU General Public License
//along with this program.  If not, see <http://www.gnu.org/licenses/>.


/**************************************************************************************************/
/** Class Plotter: Plotting module of the simulator. Has pointer to Recorder and access to        */
/** information stored on patients, groups and population and plots it. Includes: Scatter plots   */
/** of patient variables, plots of patient variables sorted by value; histograms of counts/       */
/** frequency distribution of patient variables; count/frequency histograms for binary variables  */
/** plots of two variables against each other to visually assess correlation; box plots.          */
/** Plotting functions are generic and can plot variables from the total population or individual */
/** trial groups. Plotter uses gnuplot to create plots. To call gnuplot from within the C++ code  */
/** the header gnuplot-iostream.h (Dan Stahlke: http://www.stahlke.org/dan/gnuplot-iostream/) is  */
/** included in the trial simulator as an interface. gnuplot-iostream.h passes commands to        */
/** gnuplot as strings via std::cout. To make optimal use of gnuplot-iostream.h the compiler      */
/** should support C++11 (otherwise tuples are not supported). To convert numeric parameters to   */
/** strings I use the function to_string() which requires the header sstream and does not work    */
/** with mingw32. The header Patch_To_String.h contains a patch and has to be included if         */
/** to_string() is to be used.                                                                    */
/** Plotting functions can only be called after values have been recorded by Recorder. Otherwise  */
/** the plot will be empty. Since the gnuplot source code is not part of the simulator code,      */
/** gnuplot commands cannot be debugged from within the C++ code base.                            */
/**************************************************************************************************/


#ifndef PLOTTER_H_INCLUDED
#define PLOTTER_H_INCLUDED

#include <iostream>
#include <typeinfo>
#include "gnuplot-iostream.h"
#include "Patch_To_String.h"
#include "Utility_Functions.h"

using namespace patch;
using std::vector;
using std::string;


class Plotter
{
public:
    Plotter();
    ~Plotter();

    //plot values or sorted values as a scatter plot
    //_vector: _vector of patient variable values stored in Recorder
    //_fileFormat file type of output, e.g. jpeg, png, pdf (tiff not supported by current version of gnuplot)
    //_outputTitle: title of plotted file, _xLabel/_yLabel: self-explanatory, can be empty strings if not desired
    //_colour: pass hexcode of colour, for ideas see here: http://www.uni-hamburg.de/Wiss/FB/15/Sustainability/schneider/gnuplot/colors.htm
    template<typename T>
    void plotValues(const vector<T> &_vector, string _fileFormat, string _outputTitle, string _xLabel, string _yLabel, string _colour);

    //same as plot values, but sorts values first from smaller to larger
    template<typename T>
    void plotSortedValues(const vector<T> &_vector, string _fileFormat, string _outputTitle, string _xLabel, string _yLabel, string _colour);


    //plot histogram of distribution of a binary patient variable (type bool or some enums) stored in _vector in Recorder (two bins)
    //_frequency (bool): if true - plot frequency histogram, if false - plot count histogram
    //title - display this title on plot, can be empty string for no title; for other params see above
    //default arguments given, but forget to specify output title at your peril --> will overwrite previous "histbin" file
    template<typename T>
    void plotHistogram(const vector<T> &_vector, bool _frequency=true, string _fileFormat="jpeg", string _outputTitle="histbin", string _title="", string _xLabel0="", string _xLabel1="", string _colour="D3D3D3");

    //plot histogram of distribution of patient variable of any numeric type (not bool)
    //_numBins - number of histogram bins, must be less than variable range, e.g. if age range is 15-120,
    //you cannot have 105 bins, or plot will be empty; likewise if you have 100 bins, but most of them are empty
    //for other parameters see above
    //only one plotHistogram template function can have default arguments, otherwise compiler cannot resolve templates
    //--> needs to be the one with less arguments, so for plotHistogram of non-binary variables you have to specify all arguments yourself
    template<typename T>
    void plotHistogram(const vector<T> &_vector, int _numBins, bool _frequency, string _fileFormat, string _outputTitle, string _title, string _xLabel, string _yLabel, string _colour);

    //as above, but give limits for x-axis and y-axis ranges
    template<typename T>
    void plotHistogram(const vector<T> &_vector, int _numBins, bool _frequency, string _fileFormat, string _outputTitle, string _title, string _xLabel, string _yLabel, double _xLimitLeft, double _xLimitRight, double _yLimitLow, double _yLimitHigh, string _colour);

    //plot _vector1 and _vector2 against each other to visually assess correlation
    //_vector1 values will be x values, _vector2 values will be y values
    //for other parameters see above
    //default arguments given, but forget to specify output title at your peril --> will overwrite previous "corrplot" file
    template<typename T, typename U>
    void plotCorrelation(const vector<T> &_vector1, const vector<U> &_vector2, string _fileFormat="jpeg", string _outputTitle="corrplot", string _title="", string _xLabel="", string _yLabel="", string _colour="000080");

    //box plot of continuous/range variable (double/int) and a binary variable (bool, some enum values, etc.)
    //binary variable values are stored in _vector1, continuous/range variable in _vector2
    //_colour1, _colour2 - colours of different boxes, can be the same
    //default arguments given, but forget to specify output title at your peril --> will overwrite previous "boxplot" file
    //this means you have to set all arguments before _outputTitle
    template<typename T, typename U>
    void boxPlot2(const vector<T> &_vector1, const vector<U> &_vector2, string _fileFormat="jepg", string _outputTitle="boxplot", string _title="", string _yLabel="", string _xLabel0="", string _xLabel1="", string _colour1="DB7093", string _colour2="AFEEEE");

    //plot time series (or in principle any continuous variable over another)
    //value pairs (e.g. time and viral load) are stored in 2D vector, each pair in one 1D vector (t, VL), and all vectors stored within a 2D vector
    //plots individual data points
    //_yLog: y-axis logarithmic (to base 10) yes/no?
    template<typename T>
    void plotTimeSeries(const vector<vector<T> > &_vector2D, bool _yLog, string _fileFormat="jpeg", string _outputTitle="timeseries", string _xLabel="", string _yLabel="", string _colour="000080");

    //plot mean of a time series (or in principle any continuous variable over another) with standard deviation (or standard error of the mean)
    //as above, but 2D vector consists of triplets of time, mean and standard deviation/standard error (stored in 1D vector)
    //_sd: should standard deviation/standard error be plotted or omitted?
    //colours fixed: mean - red, sd/sem - blue
    //mean and sd plotted as lines
    template<typename T>
    void plotTimeSeriesSD(const vector<vector<T> > &_vector2D, bool _yLog, bool _sd, string _fileFormat="jpeg", string _outputTitle="timeseriessd", string _xLabel="", string _yLabel="");

    //plot time series (or in principle any continuous variable over another) as line rather than individual data points
    //otherwise as above
    template<typename T>
    void plotTimeSeriesLine(const vector<vector<T> > &_vector2D, bool _yLog, string _fileFormat="jpeg", string _outputTitle="timeseriesline", string _xLabel="", string _yLabel="", string _colour="000080");

    //plot multiple time series (or in principle any continuous variable over another)
    //e.g. viral load time series of a group of patients
    //plots individual data points
    //3D vector stores a 2D vector for each patient/entity, 2D vector stores time series as above
    template<typename T>
    void plotTimeSeriesMulti(const vector<vector<vector<T> > > &_vector3D, bool _yLog, string _fileFormat="jpeg", string _outputTitle="timeseriesmulti", string _xLabel="", string _yLabel="");

    //plot multiple time series (or in principle any continuous variable over another) as line rather than individual data points
    template<typename T>
    void plotTimeSeriesMultiLine(const vector<vector<vector<T> > > &_vector3D, bool _yLog, string _fileFormat="jpeg", string _outputTitle="timeseriesmultiline", string _xLabel="", string _yLabel="", string _xLeft="", string _xRight="", string _ylow="", string _yHigh="");

    //plot any continuous variable over another
    //_yLimit: designate upper limit of y-axis
    //line plot
    template<typename T>
    void plotFunction(const vector<vector<T> > &_vector2D, double _yLimit, string _fileFormat, string _outputTitle, string _title="", string _xLabel="", string _yLabel="", string _colour="000080");

    //plot mean and standard deviation of any continuous variable over another
    //_yLimitLow: give lower limit of y-axis, _yLmitHigh: give upper limit of y-axis
    //line plot
    template<typename T>
    void plotMeanSD(const vector<vector<T> > &_vector2D, double _yLimitLow, double _yLimitHigh, string _fileFormat, string _outputTitle, string _xLabel="", string _yLabel="");

    //plot one or more series of a continuous variable over another
    //plots straight line
    //_yLog: logarithmic (to base 10) y-axis, yes/no?
    //_yLimitLow: give lower limit of y-axis, _yLmitHigh: give upper limit of y-axis
    //_legendText: give legend/key for each line, each as a string stored in a vector
    template<typename T>
    void plotMultiLine(const vector<vector<vector<T> > > &_vector3D, bool _yLog, double _yLimitLow, double _yLimitHigh, string _fileFormat, vector<string> _legendText, string _outputTitle="multiline", string _xLabel="", string _yLabel="");

    //plot one or more series of a continuous variable over another as above and choose custom font and font size
    //_font: choose font (must be gnuplot-compatible)
    //_terminalFontSize: font size of image heading (and all else, unless otherwise specified)
    //_ticsFontSize: font size of tics
    //_keyFontSize: font size of legend/key
    //careful: changing font size may change format/size of image
    template<typename T>
    void plotMultiLineCustomFont(const vector<vector<vector<T> > > &_vector3D, bool _yLog, double _yLimitLow, double _yLimitHigh, string _fileFormat, vector<string> _legendText, string _outputTitle="multiline", string _xLabel="", string _yLabel="", string _font="Helvetica", double _terminalFontSize=12, double _ticsFontSize=12, double _keyFontSize=12);

};

#endif // PLOTTER_H_INCLUDED
