# Supplementary material for: Using Clinical Trial Simulators to Analyse the Sources of Variance in Clinical Trials of Novel Therapies for Acute Viral Infections
Source: PLoS One. 2016 Jun 22;11(6):e0156622. doi: 10.1371/journal.pone.0156622 (PMC4917234; doi:10.1371/journal.pone.0156622)
Supplement: S3 File — S3 does not contain any information that would allow the identification of human subjects. (ZIP) [file pone.0156622.s003.zip › CTSCode/Plotter.inl]

//Influenza Clinical Trial Simulator
//Copyright Carolin Vegvari 2016

//This program is free software: you can redistribute it and/or modify
//it under the terms of the GNU General Public License as published by
//the Free Software Foundation, either version 3 of the License, or
//(at your option) any later version.

//This program is distributed in the hope that it will be useful,
//but WITHOUT ANY WARRANTY; without even the implied warranty of
//MERCHANTABILITY or FITNESS FOR A PARTICULAR PURPOSE.  See the
//GNU General Public License for more details.

//You should have received a copy of the GNU General Public License
//along with this program.  If not, see <http://www.gnu.org/licenses/>.


#include "Plotter.h"

template<typename T>
void Plotter::plotValues(const vector<T> &_vector, string _fileFormat, string _outputTitle, string _xLabel, string _yLabel, string _colour)
{
    Gnuplot gp;
    gp << "reset\n";
    gp << ("set terminal " + _fileFormat + "\n").c_str();
    gp <<  ("set output '" + _outputTitle + "." + _fileFormat + "'\n").c_str();
    gp << "set xtics nomirror\n set ytics nomirror\n";
    gp << ("set xlabel '" + _xLabel + "'\n").c_str();
    gp << ("set ylabel '" + _yLabel + "'\n").c_str();
    gp << "plot" << gp.file1d(_vector) << ("notitle lc rgb '#" + _colour + "'\n").c_str();
}


template<typename T>
void Plotter::plotSortedValues(const vector<T> &_vector, string _fileFormat, string _outputTitle, string _xLabel, string _yLabel, string _colour)
{
    vector<T> sortedVector = _vector;
    sort(sortedVector.begin(), sortedVector.end());
    Gnuplot gp;
    gp << "reset\n";
    gp << ("set terminal " + _fileFormat + "\n").c_str();
    gp <<  ("set output '" + _outputTitle + "." + _fileFormat + "'\n").c_str();
    gp << "set xtics nomirror\n set ytics nomirror\n";
    gp << ("set xlabel '" + _xLabel + "'\n").c_str();
    gp << ("set ylabel '" + _yLabel + "'\n").c_str();
    gp << "plot" << gp.file1d(sortedVector) << ("notitle lc rgb '#" + _colour + "'\n").c_str();
}


template<typename T>
void Plotter::plotHistogram(const vector<T> &_vector, bool _frequency, string _fileFormat, string _outputTitle, string _title, string _xLabel0, string _xLabel1, string _colour)
{
    vector<int> intVector;
    for(int i=0; i<_vector.size(); ++i)
        intVector.push_back(static_cast<int>(_vector.at(i)));

    vector<int> countVector;
    countVector.assign(2, 0);

    for(int i=0; i<_vector.size(); ++i)
    {
        if(intVector.at(i)==0)
            countVector.at(0)++;
        else
            countVector.at(1)++;
    }

    vector<double> freqVector;
    if(_frequency==true)
    {
        try
        {
            if(_vector.size()==0)
                throw 0;

            for(int i=0; i<countVector.size(); ++i)
                freqVector.push_back(static_cast<double>(countVector.at(i))/static_cast<double>(_vector.size()));
        }
        catch(int e)
        {
            throw;
        }
    }


    Gnuplot gp;
    gp << "reset\n";
    gp << ("set terminal " + _fileFormat + "\n").c_str();
    gp << ("set output '" + _outputTitle + "." + _fileFormat + "'\n").c_str();
    gp << "set yrange[0:]\n";
    gp << ("set xtics ('" + _xLabel1 + "' 1, '" + _xLabel0 + "' 0) scale 0.0\n").c_str();
    gp << "set xtics nomirror\n";
    gp << "set ytics nomirror\n";
    gp << ("set title '" + _title + "'\n").c_str();
    gp << "set style fill solid 0.8 border -1\n";
    gp << "set boxwidth 0.5\n";
    if(_frequency==true)
    {
        gp << "set ylabel 'Frequency'\n";
        gp << "plot" << gp.file1d(freqVector) << ("u 1 with boxes notitle lc rgb '#" + _colour + "'\n").c_str();
    }

    else
    {
        gp << "set ylabel 'Count'\n";
        gp << "plot" << gp.file1d(countVector) << ("u 1 with boxes notitle lc rgb '#" + _colour + "'\n").c_str();
    }
}


template<typename T>
void Plotter::plotHistogram(const vector<T> &_vector, int _numBins, bool _frequency, string _fileFormat, string _outputTitle, string _title, string _xLabel, string _yLabel, string _colour)
{
    vector<T> sortVector = _vector;
    sort(sortVector.begin(), sortVector.end());

    T maximum = sortVector.at(sortVector.size()-1);
    T minimum = sortVector.at(0);

    Gnuplot gp;
    gp << "reset\n";
    gp << ("set terminal " + _fileFormat + "\n").c_str();
    gp << ("set output '" + _outputTitle + "." + _fileFormat + "'\n").c_str();
    gp << ("N=" + patch::to_string(_numBins) + "\n").c_str();
    gp << ("max=" + patch::to_string(maximum) + "\n").c_str();
    gp << ("min=" + patch::to_string(minimum) + "\n").c_str();
    gp << "width=(max-min)/N\n";
    gp << "bin(x,width)=width*floor(x/width)+width/2.0\n";
    gp << "set xrange [min:max]\n set yrange[0:]\n";
    if(_frequency==true)
        gp << "set offset graph 0.05,0.05,0.001,0.0\n";
    else
        gp << "set offset graph 0.05,0.05,0.05,0.05\n";
    gp << "set xtics nomirror\n set ytics nomirror\n";
    gp << "set ylabel 'Count'\n";
    gp << ("set title '" + _title + "'\n").c_str();
    gp << ("set xlabel '" + _xLabel + "'\n").c_str();
    gp << ("set ylabel '" + _yLabel + "'\n").c_str();
    gp << "set boxwidth width*0.9\n";
    gp << "set style fill solid 0.8 border -1\n";
    if(_frequency==true)
    {
        int popsize = _vector.size();
        gp << ("popsize=" + patch::to_string(popsize) +"\n").c_str();
        gp << "plot" << gp.file1d(sortVector) << ("u (bin($1,width)):(1.0/popsize) smooth freq w boxes lc rgb '#" + _colour + "' notitle\n").c_str();
    }
    else
        gp << "plot" << gp.file1d(sortVector) << ("u (bin($1,width)):(1.0) smooth freq w boxes lc rgb '#" + _colour + "' notitle\n").c_str();
}


template<typename T>
void Plotter::plotHistogram(const vector<T> &_vector, int _numBins, bool _frequency, string _fileFormat, string _outputTitle, string _title, string _xLabel, string _yLabel, double _xLimitLeft, double _xLimitRight, double _yLimitLow, double _yLimitHigh, string _colour)
{
    vector<T> sortVector = _vector;
    sort(sortVector.begin(), sortVector.end());

    T maximum = sortVector.at(sortVector.size()-1);
    T minimum = sortVector.at(0);

    Gnuplot gp;
    gp << "reset\n";
    gp << ("set terminal " + _fileFormat + "\n").c_str();
    gp << ("set output '" + _outputTitle + "." + _fileFormat + "'\n").c_str();
    gp << ("N=" + patch::to_string(_numBins) + "\n").c_str();
    gp << ("max=" + patch::to_string(maximum) + "\n").c_str();
    gp << ("min=" + patch::to_string(minimum) + "\n").c_str();
    gp << "width=(max-min)/N\n";
    gp << "bin(x,width)=width*floor(x/width)+width/2.0\n";
    gp << ("set xrange [" + patch::to_string(_xLimitLeft) + ":" + patch::to_string(_xLimitRight) + "]\n").c_str();
    gp << ("set yrange [" + patch::to_string(_yLimitLow) + ":" + patch::to_string(_yLimitHigh) + "]\n").c_str();
    if(_frequency==true)
        gp << "set offset graph 0.05,0.05,0.001,0.0\n";
    else
        gp << "set offset graph 0.05,0.05,0.05,0.05\n";
    gp << "set xtics nomirror\n set ytics nomirror\n";
    gp << "set ylabel 'Count'\n";
    gp << ("set title '" + _title + "'\n").c_str();
    gp << ("set xlabel '" + _xLabel + "'\n").c_str();
    gp << ("set ylabel '" + _yLabel + "'\n").c_str();
    gp << "set boxwidth width*0.9\n";
    gp << "set style fill solid 0.8 border -1\n";
    if(_frequency==true)
    {
        int popsize = _vector.size();
        gp << ("popsize=" + patch::to_string(popsize) +"\n").c_str();
        gp << "plot" << gp.file1d(sortVector) << ("u (bin($1,width)):(1.0/popsize) smooth freq w boxes lc rgb '#" + _colour + "' notitle\n").c_str();
    }
    else
        gp << "plot" << gp.file1d(sortVector) << ("u (bin($1,width)):(1.0) smooth freq w boxes lc rgb '#" + _colour + "' notitle\n").c_str();
}


template<typename T, typename U>
void Plotter::plotCorrelation(const vector<T> &_vector1, const vector<U> &_vector2, string _fileFormat, string _outputTitle, string _title, string _xLabel, string _yLabel, string _colour)
{
    vector<vector<double> > correlationVector;

    vector<double> doubleVector1;
    for(int i=0; i< _vector1.size(); ++i)
        doubleVector1.push_back(static_cast<double>(_vector1.at(i)));

    correlationVector.push_back(doubleVector1);


    vector<double> doubleVector2;
    for(int i=0; i< _vector2.size(); ++i)
        doubleVector2.push_back(static_cast<double>(_vector2.at(i)));

    correlationVector.push_back(doubleVector2);


    vector<vector<double> > correlationTranspose = transposeMatrix(correlationVector);

    Gnuplot gp;
    gp << "reset\n";
    gp << "set terminal jpeg\n";
    gp << ("set output '" + _outputTitle + "." + _fileFormat + "'\n").c_str();
    gp << "set xrange [0:]\n set yrange [0:]\n";
    gp << "set xtics nomirror\n set ytics nomirror\n";
    gp << ("set title '" + _title + "'\n").c_str();
    gp << ("set xlabel '" + _xLabel + "'\n").c_str();
    gp << ("set ylabel '" + _yLabel + "'\n").c_str();
    gp << "set offset graph 0.05,0.05,0.05,0.0\n";
    gp << "plot" << gp.file1d(correlationTranspose) << ("using 1:2 notitle lc rgb '#" + _colour + "'\n").c_str();
}


template<typename T, typename U>
void Plotter::boxPlot2(const vector<T> &_vector1, const vector<U> &_vector2, string _fileFormat, string _outputTitle, string _title, string _yLabel, string _xLabel0, string _xLabel1, string _colour1, string _colour2)
{
    vector<double> doubleVector1;
    for(int i=0; i< _vector1.size(); ++i)
        doubleVector1.push_back(static_cast<double>(_vector1.at(i)));

    vector<double> doubleVector2;
    for(int i=0; i<_vector2.size(); ++i)
        doubleVector2.push_back(static_cast<double>(_vector2.at(i)));


    vector<vector<double> > boxPlotVector;
    boxPlotVector.push_back(doubleVector1);
    boxPlotVector.push_back(doubleVector2);
    vector<vector<double> > transposeBoxPlotVector = transposeMatrix(boxPlotVector);

    vector<vector<double> > zeroVector;
    vector<vector<double> > oneVector;

    for(int i=0; i<transposeBoxPlotVector.size(); ++i)
    {
        if(transposeBoxPlotVector.at(i).at(0)==0)
            zeroVector.push_back(transposeBoxPlotVector.at(i));
        else
            oneVector.push_back(transposeBoxPlotVector.at(i));
    }

    Gnuplot gp;
    gp << "reset\n";
    gp << "set terminal jpeg\n";
    gp << ("set output '" + _outputTitle + "." + _fileFormat + "'\n").c_str();
    gp << "set xtics nomirror\n set ytics nomirror\n";
    gp << ("set title '" + _title + "'\n").c_str();
    gp << ("set ylabel '" + _yLabel + "'\n").c_str();
    gp << "set style fill solid 0.6 border -1\n";
    gp << "set style boxplot outliers pointtype 7\n";
    gp << "set style data boxplot\n";
    gp << "set boxwidth 0.5\n set pointsize 0.5\n";
    gp << "unset key\n";
    gp << "set border 2\n";
    gp << ("set xtics ('" + _xLabel1 + "' 1, '" + _xLabel0 + "' 0) scale 0.0\n").c_str();
    gp << "set yrange [0]\n";
    gp << "plot" << gp.file1d(oneVector) << ("using 1:2 notitle lc rgb '#" + _colour1 + "',").c_str() << gp.file1d(zeroVector) << ("using 1:2 notitle lc rgb '#" + _colour2 + "'\n").c_str() ;
}


template<typename T>
void Plotter::plotTimeSeries(const vector<vector<T> > &_vector2D, bool _yLog, string _fileFormat, string _outputTitle, string _xLabel, string _yLabel, string _colour)
{
    Gnuplot gp;
    gp << "reset\n";
    gp << ("set terminal " + _fileFormat + "\n").c_str();
    gp << ("set output '" + _outputTitle + "." + _fileFormat + "'\n").c_str();
    gp << "set xtics nomirror\n set ytics nomirror\n";
    gp << ("set xlabel '" + _xLabel + "'\n").c_str();
    gp << ("set ylabel '" + _yLabel + "'\n").c_str();
    if(_yLog==true)
    {
        gp << "set logscale y\n";
        gp << "set yrange [0.01:]\n";
    }
    gp << "plot" << gp.file1d(_vector2D) << ("using 1:2 notitle lc rgb '#" + _colour + "'\n").c_str();
}


template<typename T>
void Plotter::plotTimeSeriesSD(const vector<vector<T> > &_vector2D, bool _yLog, bool _sd, string _fileFormat, string _outputTitle, string _xLabel, string _yLabel)
{
    Gnuplot gp;
    gp << "reset\n";
    gp << ("set terminal " + _fileFormat + "\n").c_str();
    gp << ("set output '" + _outputTitle + "." + _fileFormat + "'\n").c_str();
    gp << "set xtics nomirror\n set ytics nomirror\n";
    gp << ("set xlabel '" + _xLabel + "'\n").c_str();
    gp << ("set ylabel '" + _yLabel + "'\n").c_str();
    if(_yLog==true)
    {
        gp << "set logscale y\n";
        gp << "set yrange [0.01:]\n";
    }

    if(_sd==true)
    {
        gp << "plot" << gp.file1d(_vector2D) << "using 1:2 notitle with lines lw 2 lc rgb '#DC143C'," << gp.file1d(_vector2D) << "using 1:($2+$3) notitle with lines lw 1 lc rgb '#1E90FF'," << gp.file1d(_vector2D) << "using 1:($2-$3) notitle with lines lw 1 lc rgb '#1E90FF'\n";
    }
    else
        gp << "plot" << gp.file1d(_vector2D) << "using 1:2 notitle lc rgb '#DC143C'\n";
}

template<typename T>
void Plotter::plotTimeSeriesLine(const vector<vector<T> > &_vector2D, bool _yLog, string _fileFormat, string _outputTitle, string _xLabel, string _yLabel, string _colour)
{
    Gnuplot gp;
    gp << "reset\n";
    gp << ("set terminal " + _fileFormat + "\n").c_str();
    gp << ("set output '" + _outputTitle + "." + _fileFormat + "'\n").c_str();
    gp << "set xtics nomirror\n set ytics nomirror\n";
    gp << ("set xlabel '" + _xLabel + "'\n").c_str();
    gp << ("set ylabel '" + _yLabel + "'\n").c_str();
    if(_yLog==true)
    {
        gp << "set logscale y\n";
        gp << "set yrange [0.01:]\n";
    }
    gp << "plot" << gp.file1d(_vector2D) << ("using 1:2 with lines notitle lc rgb '#" + _colour + "', '' using 1:2 with points notitle lc rgb '#" + _colour + "'\n").c_str();
}


template<typename T>
void Plotter::plotTimeSeriesMulti(const vector<vector<vector<T> > > &_vector3D, bool _yLog, string _fileFormat, string _outputTitle, string _xLabel, string _yLabel)
{
    Gnuplot gp;
    gp << "reset\n";
    gp << ("set terminal " + _fileFormat + "\n").c_str();
    gp << ("set output '" + _outputTitle + "." + _fileFormat + "'\n").c_str();
    gp << "set xtics nomirror\n set ytics nomirror\n";
    gp << ("set xlabel '" + _xLabel + "'\n").c_str();
    gp << ("set ylabel '" + _yLabel + "'\n").c_str();
    if(_yLog==true)
    {
        gp << "set logscale y\n";
        gp << "set yrange [0.01:]\n";
    }
    gp << "plot ";
    for(int i=0; i<_vector3D.size()-1; ++i)
    {
        gp << gp.file1d(_vector3D.at(i)) << "using 1:2 notitle, ";
    }
    gp << gp.file1d(_vector3D.at(_vector3D.size()-1)) << "using 1:2 notitle\n";
}


template<typename T>
void Plotter::plotTimeSeriesMultiLine(const vector<vector<vector<T> > > &_vector3D, bool _yLog, string _fileFormat, string _outputTitle, string _xLabel, string _yLabel, string _xLeft, string _xRight, string _yLow, string _yHigh)
{
    Gnuplot gp;
    gp << "reset\n";
    gp << ("set terminal " + _fileFormat + "\n").c_str();
    gp << ("set output '" + _outputTitle + "." + _fileFormat + "'\n").c_str();
    gp << "set xtics nomirror\n set ytics nomirror\n";
    gp << ("set xlabel '" + _xLabel + "'\n").c_str();
    gp << ("set ylabel '" + _yLabel + "'\n").c_str();
    //gp << "set xrange [0:8]\n";
    gp << "set xrange [" + _xLeft + ":" + _xRight + "]\n";
    //gp << "set yrange [0:7000]\n";
    gp << "set yrange [" + _yLow + ":" + _yHigh + "]\n";
    if(_yLog==true)
    {
        gp << "set logscale y\n";
        //gp << "set yrange [0.01:]\n";
    }
    gp << "plot ";
    for(int i=0; i<_vector3D.size()-1; ++i)
    {
        gp << gp.file1d(_vector3D.at(i)) << "using 1:2 with lines notitle, '' using 1:2 with points notitle, ";
    }
    gp << gp.file1d(_vector3D.at(_vector3D.size()-1)) << "using 1:2 with lines notitle, '' using 1:2 with points notitle\n";
}


template<typename T>
void Plotter::plotFunction(const vector<vector<T> > &_vector2D, double _yLimit, string _fileFormat, string _outputTitle, string _title, string _xLabel, string _yLabel, string _colour)
{
    Gnuplot gp;
    gp << "reset\n";
    gp << ("set terminal " + _fileFormat + "\n").c_str();
    gp << ("set output '" + _outputTitle + "." + _fileFormat + "'\n").c_str();
    gp << "set xtics nomirror\n set ytics nomirror\n";
    gp << ("set xlabel '" + _xLabel + "'\n").c_str();
    gp << ("set ylabel '" + _yLabel + "'\n").c_str();
    gp << ("set yrange [0.0:" + patch::to_string(_yLimit) + "]\n").c_str();
    gp << "plot" << gp.file1d(_vector2D) << ("using 1:2 with lines notitle lc rgb '#" + _colour + "', '' using 1:2 with points notitle lc rgb '#" + _colour + "'\n").c_str();
}


template<typename T>
void Plotter::plotMeanSD(const vector<vector<T> > &_vector2D, double _yLimitLow, double _yLimitHigh, string _fileFormat, string _outputTitle, string _xLabel, string _yLabel)
{
    Gnuplot gp;
    gp << "reset\n";
    gp << ("set terminal " + _fileFormat + "\n").c_str();
    gp << ("set output '" + _outputTitle + "." + _fileFormat + "'\n").c_str();
    gp << "set xtics nomirror\n set ytics nomirror\n";
    gp << ("set xlabel '" + _xLabel + "'\n").c_str();
    gp << ("set ylabel '" + _yLabel + "'\n").c_str();
    gp << ("set yrange [" + patch::to_string(_yLimitLow) + ":" + patch::to_string(_yLimitHigh) + "]\n").c_str();
    gp << "plot" << gp.file1d(_vector2D) << "using 1:2 notitle with lines lw 2 lc rgb '#DC143C'," << gp.file1d(_vector2D) << "using 1:($2+$3) notitle with lines lw 1 lc rgb '#1E90FF'," << gp.file1d(_vector2D) << "using 1:($2-$3) notitle with lines lw 1 lc rgb '#1E90FF'\n";
}


template<typename T>
void Plotter::plotMultiLine(const vector<vector<vector<T> > > &_vector3D, bool _yLog, double _yLimitLow, double _yLimitHigh, string _fileFormat, vector<string> _legendText, string _outputTitle, string _xLabel, string _yLabel)
{
    Gnuplot gp;
    gp << "reset\n";
    gp << ("set terminal " + _fileFormat + "\n").c_str();
    gp << ("set output '" + _outputTitle + "." + _fileFormat + "'\n").c_str();
    gp << "set xtics nomirror\n set ytics nomirror\n";
    gp << ("set xlabel '" + _xLabel + "'\n").c_str();
    gp << ("set ylabel '" + _yLabel + "'\n").c_str();
    gp << ("set yrange [" + patch::to_string(_yLimitLow) + ":" + patch::to_string(_yLimitHigh) + "]\n").c_str();
    if(_yLog==true)
    {
        gp << "set logscale y\n";
        gp << "set yrange [0.01:]\n";
    }
    gp << "set key outside right\n";

    if(_vector3D.size()!=_legendText.size())
    {
        gp << "plot ";
        for(int i=0; i<_vector3D.size()-1; ++i)
        {
            gp << gp.file1d(_vector3D.at(i)) << "using 1:2 with lines notitle, '' using 1:2 with points notitle, ";
        }
        gp << gp.file1d(_vector3D.at(_vector3D.size()-1)) << "using 1:2 with lines notitle, '' using 1:2 with points notitle\n";
    }
    else
    {
        gp << "plot ";
        for(int i=0; i<_vector3D.size()-1; ++i)
        {
            gp << gp.file1d(_vector3D.at(i)) << "using 1:2 with lines notitle, '' using 1:2 title '" + _legendText.at(i) + "' with points, ";
        }
        gp << gp.file1d(_vector3D.at(_vector3D.size()-1)) << "using 1:2 with lines notitle, '' using 1:2 title '" + _legendText.at(_vector3D.size()-1) + "' with points\n";
    }
}


template<typename T>
void Plotter::plotMultiLineCustomFont(const vector<vector<vector<T> > > &_vector3D, bool _yLog, double _yLimitLow, double _yLimitHigh, string _fileFormat, vector<string> _legendText, string _outputTitle, string _xLabel, string _yLabel, string _font, double _terminalFontSize, double _ticsFontSize, double _keyFontSize)
{
    Gnuplot gp;
    gp << "reset\n";
    gp << ("set terminal " + _fileFormat + " enhanced font '" + _font + "," + patch::to_string(_terminalFontSize) + "'\n").c_str();
    gp << ("set output '" + _outputTitle + "." + _fileFormat + "'\n").c_str();
    gp << "set xtics nomirror font '," + patch::to_string(_ticsFontSize) + "'\n";
    gp << "set ytics nomirror font '," + patch::to_string(_ticsFontSize) + "'\n";
    gp << ("set xlabel '" + _xLabel + "'\n").c_str();
    gp << ("set ylabel '" + _yLabel + "'\n").c_str();
    gp << ("set yrange [" + patch::to_string(_yLimitLow) + ":" + patch::to_string(_yLimitHigh) + "]\n").c_str();
    if(_yLog==true)
    {
        gp << "set logscale y\n";
        gp << "set yrange [0.01:]\n";
    }
    gp << "set key font '," + patch::to_string(_ticsFontSize) + "' outside right\n";

    if(_vector3D.size()!=_legendText.size())
    {
        gp << "plot ";
        for(int i=0; i<_vector3D.size()-1; ++i)
        {
            gp << gp.file1d(_vector3D.at(i)) << "using 1:2 with lines notitle, '' using 1:2 with points notitle, ";
        }
        gp << gp.file1d(_vector3D.at(_vector3D.size()-1)) << "using 1:2 with lines notitle, '' using 1:2 with points notitle\n";
    }
    else
    {
        gp << "plot ";
        for(int i=0; i<_vector3D.size()-1; ++i)
        {
            gp << gp.file1d(_vector3D.at(i)) << "using 1:2 with lines notitle, '' using 1:2 title '" + _legendText.at(i) + "' with points, ";
        }
        gp << gp.file1d(_vector3D.at(_vector3D.size()-1)) << "using 1:2 with lines notitle, '' using 1:2 title '" + _legendText.at(_vector3D.size()-1) + "' with points\n";
    }
}
