# Supplementary material for: Using Clinical Trial Simulators to Analyse the Sources of Variance in Clinical Trials of Novel Therapies for Acute Viral Infections
Source: PLoS One. 2016 Jun 22;11(6):e0156622. doi: 10.1371/journal.pone.0156622 (PMC4917234; doi:10.1371/journal.pone.0156622)
Supplement: S3 File — S3 does not contain any information that would allow the identification of human subjects. (ZIP) [file pone.0156622.s003.zip › CTSCode/Population.cpp]

//Influenza Clinical Trial Simulator
//Copyright Carolin Vegvari 2016

//This program is free software: you can redistribute it and/or modify
//it under the terms of the GNU General Public License as published by
//the Free Software Foundation, either version 3 of the License, or
//(at your option) any later version.

//This program is distributed in the hope that it will be useful,
//but WITHOUT ANY WARRANTY; without even the implied warranty of
//MERCHANTABILITY or FITNESS FOR A PARTICULAR PURPOSE.  See the
//GNU General Public License for more details.

//You should have received a copy of the GNU General Public License
//along with this program.  If not, see <http://www.gnu.org/licenses/>.


#include <iostream>
#include <cstdlib>
#include "Population.h"
#include "Utility_Functions.h"

using namespace std;

Population::Population(int _numberOfIndividuals) : numberOfIndividuals(_numberOfIndividuals)
{
    for(int i=0; i<numberOfIndividuals; ++i)
        patientVector.push_back(tr1::shared_ptr<Patient> (new Patient()));
}


Population::~Population() {}


void Population::setPatientID()
{
    for(int i=0; i<patientVector.size(); ++i)
    {
        patientVector.at(i)->setPatientID(i);
    }
}


void Population::setPatientSex(gsl_rng *_r, double _probabilityMale)
{
    if(_probabilityMale > 1 || _probabilityMale < 0)
    {
        cout << "Probability must be between 0 and 1. Probability given is " << _probabilityMale << endl;
        cout << "Probability will be set to default 0.5." << endl << endl;
        _probabilityMale = 0.5;
    }

    for(int i=0; i<patientVector.size(); ++i)
    {
        double ran = gsl_ran_flat(_r, 0.0, 1.0);
        if(ran < _probabilityMale)
          patientVector.at(i)->setSex(male);
    }
}


void Population::setPatientStrain(gsl_rng *_r, double _probabilityH3)
{
    if(_probabilityH3 > 1 || _probabilityH3 < 0)
    {
        cout << "Probability must be between 0 and 1. Probability given is " << _probabilityH3 << endl;
        cout << "Probability will be set to default 0.5." << endl << endl;
        _probabilityH3 = 0.5;
    }

    for(int i=0; i<patientVector.size(); ++i)
    {
        double ran = gsl_ran_flat(_r, 0.0, 1.0);
        if(ran < _probabilityH3)
          patientVector.at(i)->setStrain(H3);
    }
}


void Population::setPatientStrainKnown(gsl_rng *_r, double _probabilityStrainKnown)
{
    if(_probabilityStrainKnown > 1 || _probabilityStrainKnown < 0)
    {
        cout << "Probability must be between 0 and 1. Probability given is " << _probabilityStrainKnown << endl;
        cout << "Probability will be set to default 0.5." << endl << endl;
        _probabilityStrainKnown = 0.5;
    }

    for(int i=0; i<patientVector.size(); ++i)
    {
        double ran = gsl_ran_flat(_r, 0.0, 1.0);
        if(ran < _probabilityStrainKnown)
            patientVector.at(i)->setStrainKnown(true);
    }
}


//correlationWithAge can take values [0.0:1.0]
void Population::setPatientPreviousFlu(gsl_rng *_r, double _correlationStrength, double _sdError)
{
    for(int i=0; i<patientVector.size(); ++i)
    {
        double error = gsl_ran_gaussian(_r, _sdError);
        double probability = _correlationStrength * patientVector.at(i)->getAge() /100 + error;
        if(probability>=1.0)
            patientVector.at(i)->setPreviousFlu(true);
        else if(probability<=0.0)
            patientVector.at(i)->setPreviousFlu(false);
        else
        {
            double ran = gsl_ran_flat(_r, 0.0, 1.0);
            if(ran<probability)
                patientVector.at(i)->setPreviousFlu(true);
        }
    }
}


void Population::setPatientPreviousFlu(gsl_rng *_r, double _probability)
{
    if(_probability > 1 || _probability < 0)
    {
        cout << "Probability must be between 0 and 1. Probability given is " << _probability << endl;
        cout << "Probability will be set to default 0.5." << endl << endl;
        _probability = 0.5;
    }

    for(int i=0; i<patientVector.size(); ++i)
    {
        double ran = gsl_ran_flat(_r, 0.0, 1.0);
        if(ran<_probability)
          patientVector.at(i)->setPreviousFlu(true);
    }
}


void Population::setPatientVaccinationStatus(gsl_rng *_r, double _probability)
{
    if(_probability > 1 || _probability < 0)
    {
        cout << "Probability must be between 0 and 1. Probability given is " << _probability << endl;
        cout << "Probability will be set to default 0.5." << endl << endl;
        _probability = 0.5;
    }

    for(int i=0; i<patientVector.size(); ++i)
    {
        double ran = gsl_ran_flat(_r, 0.0, 1.0);
        if(ran<_probability)
            patientVector.at(i)->setVaccinationStatus(true);
    }
}


void Population::setPatientCurrentViralLoadToInitialViralLoad()
{
    for(int i=0; i<patientVector.size(); ++i)
    {
        patientVector.at(i)->setCurrentViralLoad(patientVector.at(i)->getInitialViralLoad());
    }
}


void Population::setPatientModelParametersNotRandomTV(vector<double> &_parameterVector)
{
    for(int i=0; i<patientVector.size(); ++i)
    {
        patientVector.at(i)->setModelParametersTV(_parameterVector);
        patientVector.at(i)->setModelParametersInModelTV(_parameterVector);
    }
}


void Population::setPatientModelParametersNotRandomTVA(vector<double> &_parameterVector)
{
    for(int i=0; i<patientVector.size(); ++i)
    {
        patientVector.at(i)->setModelParametersTVA(_parameterVector);
        patientVector.at(i)->setModelParametersInModelTVA(_parameterVector);
    }
}


void Population::setPatientTVModelParameters(gsl_rng *_r, double _T0, vector<vector<double> > &_parameterVector)
{
    for(int i=0; i<patientVector.size(); ++i)
    {
        //double beta = truncatedNormalDistribution(_parameterVector.at(0).at(0), _parameterVector.at(0).at(1), _parameterVector.at(0).at(2), _r, _parameterVector.at(0).at(3));
        //double r = truncatedNormalDistribution(_parameterVector.at(1).at(0), _parameterVector.at(1).at(1), _parameterVector.at(1).at(2), _r, _parameterVector.at(1).at(3));
        //double c = truncatedNormalDistribution(_parameterVector.at(2).at(0), _parameterVector.at(2).at(1), _parameterVector.at(2).at(2), _r, _parameterVector.at(2).at(3));

        //double beta = leftTruncatedNormal(_parameterVector.at(0).at(0), _parameterVector.at(0).at(1), _r, _parameterVector.at(0).at(2));
        //double r = leftTruncatedNormal(_parameterVector.at(1).at(0), _parameterVector.at(1).at(1), _r, _parameterVector.at(1).at(2));
        //double c = leftTruncatedNormal(_parameterVector.at(2).at(0), _parameterVector.at(2).at(1), _r, _parameterVector.at(2).at(2));

        double beta, r, c, R0, tPeak, VPeak;

        do
        {
            beta = gsl_ran_beta(_r, _parameterVector.at(0).at(0), _parameterVector.at(0).at(1));
            r = gsl_ran_gamma(_r, _parameterVector.at(1).at(0), _parameterVector.at(1).at(1));
            c = gsl_ran_gamma(_r, _parameterVector.at(2).at(0), _parameterVector.at(2).at(1));

            //beta = leftTruncatedNormal(_parameterVector.at(0).at(0), _parameterVector.at(0).at(1), _r, _parameterVector.at(0).at(2));
            //r = leftTruncatedNormal(_parameterVector.at(1).at(0), _parameterVector.at(1).at(1), _r, _parameterVector.at(1).at(2));
            //c = leftTruncatedNormal(_parameterVector.at(2).at(0), _parameterVector.at(2).at(1), _r, _parameterVector.at(2).at(2));

            R0 = beta * r / c * 4e8;

            //double T0 = 4e8;
            //double V0 = 0.01;
            //VPeak = V0 - (c / beta) + (r / beta) * _T0 + (c / beta) * log(c / (r * _T0));
            //double VPeak = V0 + r * T0 - c/beta * log(R0 * exp(1));

            //double factorDenom = c - beta * (V0 + r * _T0);
            //double factor = 1 / factorDenom;

            //tPeak = 1 / (c - beta * (V0 + r * _T0)) * log(c * V0 / (r * beta * _T0 * VPeak));
            //cout << tPeak << endl;

        }while((R0>40) || (R0<2) || (tPeak<0) /*|| (tPeak>2)*/);
        //cout << tPeak << "\t" << VPeak << endl << endl;
        //cout << beta << "\t" << r << "\t" << c << "\t\t" << beta * r  * 4e8/ c << endl;

        vector<double> paramValues;
        paramValues.push_back(beta);
        paramValues.push_back(r);
        paramValues.push_back(c);

        patientVector.at(i)->setModelParametersTV(paramValues);
        patientVector.at(i)->setModelParametersInModelTV(paramValues);
        patientVector.at(i)->calculateR0TV(_T0);
    }
}


void Population::setPatientTVAModelParameters(gsl_rng *_r, double _T0, vector<vector<double> > &_parameterVector)
{
    for(int i=0; i<patientVector.size(); ++i)
    {
        double beta = truncatedNormalDistribution(_parameterVector.at(0).at(0), _parameterVector.at(0).at(1), _parameterVector.at(0).at(2), _r, _parameterVector.at(0).at(3));
        double r = truncatedNormalDistribution(_parameterVector.at(1).at(0), _parameterVector.at(1).at(1), _parameterVector.at(1).at(2), _r, _parameterVector.at(1).at(3));
        double w = truncatedNormalDistribution(_parameterVector.at(2).at(0), _parameterVector.at(2).at(1), _parameterVector.at(2).at(2), _r, _parameterVector.at(2).at(3));

        vector<double> paramValues;
        paramValues.push_back(beta);
        paramValues.push_back(r);
        paramValues.push_back(0.003);    //value for c (virus clearance rate) from Mohler et al. 2004
        paramValues.push_back(w);
        paramValues.push_back(1.0);     //fixed value for a (can be controlled mathematically by w);

        patientVector.at(i)->setModelParametersTVA(paramValues);
        patientVector.at(i)->setModelParametersInModelTVA(paramValues);
        patientVector.at(i)->calculateR0TVA(_T0);
    }
}


//sets given efficacy for each patient with given probability
//i.e. efficacy for each patient is either 0 or _efficacy
void Population::setPatientEfficacy(gsl_rng *_r, double _probability, double _efficacy)
{
    if(_probability > 1 || _probability < 0)
    {
        cout << "Probability must be between 0 and 1. Probability given is " << _probability << endl;
        cout << "Probability will be set to default 0.5." << endl << endl;
        _probability = 0.5;
    }

    for(int i=0; i<patientVector.size(); ++i)
    {
        double ran = gsl_ran_flat(_r, 0.0, 1.0);
        if(ran<_probability)
        {
            try
            {
                patientVector.at(i)->getModelTV().setEfficacy(_efficacy);
                patientVector.at(i)->getModelTVA().setEfficacy(_efficacy);
            }
            catch(int e)
            {
                throw;
            }
        }
    }
}


void Population::propagatePatientModelsTV(double _T0, double _startTime, double _endTime, double _timeStep)
{
    for(int i=0; i<patientVector.size(); ++i)
    {
        vector<double> initialState {_T0, patientVector.at(i)->getInitialViralLoad()};
        patientVector.at(i)->getModelPropagatorTV().integrateModel(patientVector.at(i)->getModelTV(), initialState, _startTime, _endTime, _timeStep, patientVector.at(i)->getModelObserverTV());
    }
}


void Population::propagatePatientModelsAfterPresentationTV(double _startTime, double _endTime, double _timeStep)
{
    for(int i=0; i<patientVector.size(); ++i)
    {
        vector<double> initialState = patientVector.at(i)->getCurrentTVState();
        patientVector.at(i)->getModelPropagatorTV().integrateModel(patientVector.at(i)->getModelTV(), initialState, _startTime, _endTime, _timeStep, patientVector.at(i)->getModelObserverTV());
    }
}


void Population::propagatePatientModelsAfterPresAsyncTV(double _endTime, double _timeStep)
{
    for(int i=0; i<patientVector.size(); ++i)
    {
        vector<double> initialState = patientVector.at(i)->getCurrentTVState();
        double startTime = patientVector.at(i)->getTimeAtPresentation();
        patientVector.at(i)->getModelPropagatorTV().integrateModel(patientVector.at(i)->getModelTV(), initialState, startTime, _endTime, _timeStep, patientVector.at(i)->getModelObserverTV());
    }
}


void Population::propagatePatientModelsAfterPresAsyncMesTV(double _timeToMeasurement, double _timeStep)
{
    for(int i=0; i<patientVector.size(); ++i)
    {
        vector<double> initialState = patientVector.at(i)->getCurrentTVState();
        double startTime = patientVector.at(i)->getCurrentTime();
        double endTime = startTime + _timeToMeasurement;
        patientVector.at(i)->getModelPropagatorTV().integrateModel(patientVector.at(i)->getModelTV(), initialState, startTime, endTime, _timeStep, patientVector.at(i)->getModelObserverTV());
        patientVector.at(i)->setCurrentTime(endTime);
    }
}


void Population::propagatePatientModelsTVA(double _T0, double _startTime, double _endTime, double _timeStep)
{
    for(int i=0; i<patientVector.size(); ++i)
    {
        vector<double> initialState {_T0, patientVector.at(i)->getInitialViralLoad()};
        patientVector.at(i)->getModelPropagatorTVA().integrateModel(patientVector.at(i)->getModelTVA(), initialState, _startTime, _endTime, _timeStep, patientVector.at(i)->getModelObserverTVA());
    }
}


void Population::propagatePatientModelsAfterPresentationTVA(double _startTime, double _endTime, double _timeStep)
{
    for(int i=0; i<patientVector.size(); ++i)
    {
        vector<double> initialState = patientVector.at(i)->getCurrentTVAState();
        patientVector.at(i)->getModelPropagatorTVA().integrateModel(patientVector.at(i)->getModelTVA(), initialState, _startTime, _endTime, _timeStep, patientVector.at(i)->getModelObserverTVA());
    }
}


void Population::propagatePatientModelsAfterPresAsyncTVA(double _endTime, double _timeStep)
{
    for(int i=0; i<patientVector.size(); ++i)
    {
        vector<double> initialState = patientVector.at(i)->getCurrentTVAState();
        double startTime = patientVector.at(i)->getTimeAtPresentation();
        patientVector.at(i)->getModelPropagatorTVA().integrateModel(patientVector.at(i)->getModelTVA(), initialState, startTime, _endTime, _timeStep, patientVector.at(i)->getModelObserverTVA());
    }
}


void Population::propagatePatientModelsAfterPresAsyncMesTVA(double _timeToMeasurement, double _timeStep)
{
    for(int i=0; i<patientVector.size(); ++i)
    {
        vector<double> initialState = patientVector.at(i)->getCurrentTVAState();
        double startTime = patientVector.at(i)->getCurrentTime();
        double endTime = startTime + _timeToMeasurement;
        patientVector.at(i)->getModelPropagatorTVA().integrateModel(patientVector.at(i)->getModelTVA(), initialState, startTime, endTime, _timeStep, patientVector.at(i)->getModelObserverTVA());
        patientVector.at(i)->setCurrentTime(endTime);
    }
}


void Population::calculatePatientAUC()
{
    for(int i=0; i<patientVector.size(); ++i)
        patientVector.at(i)->calculateAUC();
}


void Population::calculatePatientAUCFromData()
{
    for(int i=0; i<patientVector.size(); ++i)
        patientVector.at(i)->calculateAUCFromData();
}


void Population::calculatePatientAUCTemperature()
{
    for(int i=0; i<patientVector.size(); ++i)
        patientVector.at(i)->calculateAUCTemperature();
}


void Population::calculatePatientAUCSymptoms()
{
    for(int i=0; i<patientVector.size(); ++i)
        patientVector.at(i)->calculateAUCSymptoms();
}


void Population::determinePatientTimeToFirstNegativeVL()
{
    for(int i=0; i<patientVector.size(); ++i)
        patientVector.at(i)->determineTimeToFirstNegativeVL();
}


void Population::calculatePatientTCID50nat()
{
    for(int i=0; i<patientVector.size(); ++i)
        patientVector.at(i)->calculateViralLoadTCID50nat();
}


void Population::calculatePatientAUCFromTCID50()
{
    for(int i=0; i<patientVector.size(); ++i)
        patientVector.at(i)->calculateAUCFromTCID50();
}


void Population::setNumberOfIndividuals(int _numberOfIndividuals)
{
    numberOfIndividuals = _numberOfIndividuals;
}


int Population::getNumberOfIndividuals()
{
    return numberOfIndividuals;
}
