# Supplementary material for: Using Clinical Trial Simulators to Analyse the Sources of Variance in Clinical Trials of Novel Therapies for Acute Viral Infections
Source: PLoS One. 2016 Jun 22;11(6):e0156622. doi: 10.1371/journal.pone.0156622 (PMC4917234; doi:10.1371/journal.pone.0156622)
Supplement: S3 File — S3 does not contain any information that would allow the identification of human subjects. (ZIP) [file pone.0156622.s003.zip › CTSCode/Population.h]

//Influenza Clinical Trial Simulator
//Copyright Carolin Vegvari 2016

//This program is free software: you can redistribute it and/or modify
//it under the terms of the GNU General Public License as published by
//the Free Software Foundation, either version 3 of the License, or
//(at your option) any later version.

//This program is distributed in the hope that it will be useful,
//but WITHOUT ANY WARRANTY; without even the implied warranty of
//MERCHANTABILITY or FITNESS FOR A PARTICULAR PURPOSE.  See the
//GNU General Public License for more details.

//You should have received a copy of the GNU General Public License
//along with this program.  If not, see <http://www.gnu.org/licenses/>.


/******************************************************************************************************/
/** Class Population: Background population whose characteristics can be set prior to start of the    */
/** trial simulation. Values are assigned to patient variables by drawing them from user-specified    */
/** random distribution functions. The programme uses GSL random distribution functions and random    */
/** number generators. Population holds individuals in a vector of shared pointers (shared with       */
/** group objects).                                                                                   */
/**                                                                                                   */
/******************************************************************************************************/

#ifndef POPULATION_H_INCLUDED
#define POPULATION_H_INCLUDED

#include <vector>
#include <tr1/memory>
#include <string>
#include <gsl/gsl_rng.h>
#include <gsl/gsl_randist.h>
#include "Patient.h"


class Population
{
    friend class Recorder;      //so that Recorder has access to private Population variables for recording

private:
	int numberOfIndividuals;    //number of individuals in population that enrols into trial

public:
    Population(int _numberOfIndividuals);   //construct population with _numberOfIndividuals individuals
	~Population();

	std::vector<std::tr1::shared_ptr<Patient> > patientVector;

    //set patient ID to the position of patient in the patient Vector
    //patients are not moved around within the vector, so this is okay
    //patient ID has type int
    void setPatientID();

    //set sex of individual patients
    //at initialisation all patients are female
    //_probabilityMale: probability that a patient's sex is set to male
    void setPatientSex(gsl_rng *_r, double _probabilityMale);

    void setPatientStrain(gsl_rng *_r, double _probabilityH3);

    void setPatientStrainKnown(gsl_rng *_r, double _probabilityStrainKnown);

    //set variable values for each patient in the patient Vector
    //Variadic templates: _randist is a random number distribution that
    //can be specified by the user, _parameters are the arguments required
    //by the random distribution function. The programme is linked to the GSL
    //and mostly uses GSL random distribution functions. See:
    //  http://www.gnu.org/software/gsl/
    //for function declarations and what parameters are required.
    //In addition, some custom functions are added in Utility_Functions.h:
    //Normal distribution with mean other than 0, (left/right) truncated Normal distribution

    //initial viral load has type double
    template <typename F, typename... Arguments>
    void setPatientInitViralLoad(F _randist, Arguments... _parameters);

    //patient response rate has type double
    //this function is not needed if TV or TVA model are used
    //only useful if custom model is plugged in
    template <typename F, typename... Arguments>
	void setPatientResponseRate(F _randist, Arguments... _parameters);

    //patient age has type int
	template <typename F, typename... Arguments>
	void setPatientAge(F _randist, Arguments... _parameters);

    //patient Ab titre has type double
    //HAI level
	template <typename F, typename... Arguments>
	void setPatientAbTitre(F _randist, Arguments... _parameters);

    //patient comorbidity severity has type double
    //comorbidity score can be user defined
    template <typename F, typename... Arguments>
    void setPatientComorbidity(F _randist, Arguments... _parameters);

    //patient symptom score has type double
    //can be user defined, e.g. Jackson score
    template <typename F, typename... Arguments>
    void setPatientSymptomScore(F _randist, Arguments... _parameters);

    //set patient variables in correlation to another variable
    //the variable used as a correlate must be set BEFORE the new variable
    //is set in correlation the first variable
    //_correlationFunction defines the type and strength of correlation between
    //the two variables. See Utility_Functions.h for provided correlation functions
    //_r is a GSL random number generator required by _correlationFunction
    //_maxX is the maximum possible value of the variable to be set
    //_sdError is the standard deviation of the error in the correlation function
    //which is assumed to be normally distributed
    //_parameters are further parameters required by _correlationFunction

    //must be set AFTER AGE has been set
    template <typename F, typename... Arguments>
    void setPatientResponseRateCorrAge(F _correlationFunction, gsl_rng *_r, double _maxResponseRate, double _sdError, Arguments... _parameters);


	//must be set AFTER COMORBIDITY SEVERITY has been set
	template <typename F, typename... Arguments>
	void setPatientResponseRateCorrComorbidity(F _correlationFunction, gsl_rng *_r, double _maxResponseRate, double _sdError, Arguments... _parameters);


    //must be set AFTER AGE has been set
    template <typename F, typename... Arguments>
    void setPatientComorbidityCorrAge(F _correlationFunction, gsl_rng *_r, double _maxComorbiditySeverity, double _sdError, Arguments... _parameters);

    //must be set AFTER INITIAL VIRAL LOAD has been set
    template <typename F, typename... Arguments>
    void setPatientSymptomScoreCorrInitViralLoad(F _correlationFunction, gsl_rng *_r, double _maxSymptomScore, double _sdError, Arguments... _parameters);

    //set binary patient variables

    //set patient previous flu infection in correlation to age (older people are more likely
    //to have had previous flu infection with similar strain
    //_r GSL random number generator, _correlationWithAge: how much is probability of previous
    //flu infection correlated with age?, _sdError: standard deviation of error in correlation function
    //error is assumed to be normally distributed
	void setPatientPreviousFlu(gsl_rng *_r, double _correlationWithAge, double _sdError);
	//set patient previous flu infection randomly regardless of other variables
	void setPatientPreviousFlu(gsl_rng *_r, double _probability);
	//set vaccination status (yes/no) ranomly regardless of other variables
	void setPatientVaccinationStatus(gsl_rng *_r, double _probability);

	//set model parameters not randomly and same for each patient in TV model
	void setPatientModelParametersNotRandomTV(std::vector<double> &_parameterVector);

	//set model parameters not randomly and same for all patients in TVA model
	void setPatientModelParametersNotRandomTVA(std::vector<double> &_parameterVector);

    //set model parameters for TV model (3 parameters, drawn from data-based random number distributions correlated by their relationship to R0)
	void setPatientTVModelParameters(gsl_rng *_r, double _T0, std::vector<std::vector<double> > &_parameterVector);

	//set model parameters for TVA model (5 parameters two of which are fixed)
	void setPatientTVAModelParameters(gsl_rng *_r, double _T0, std::vector<std::vector<double> > &_parameterVector);

    //set current viral load to infectious inoculum (initial viral load) for each patient
    //BEFORE starting integration
    void setPatientCurrentViralLoadToInitialViralLoad();

    //set different efficacy for each patient
    //according to given distribution
    template<typename F, typename... Arguments>
    void setPatientEfficacy(F _randist, Arguments... _parameters);
    //sets given efficacy for each patient with given probability
    //i.e. efficacy for each patient is either 0 or _efficacy
    void setPatientEfficacy(gsl_rng *_r, double _probability, double _efficacy);

    //propagate patient models by integrating differential equations
    //to obtain number of target cells and viral load for each time step
    //_T0: initial number of target cells
    //_startTime: start time of integration interval
    //_endTime: end time of integration interval
    //_timeStep: integration time step, for TV model - 0.01 or 0.001
    void propagatePatientModelsTV(double _T0, double _startTime, double _endTime, double _timeStep);

    //propagate patient models by integrating differential equations asynchronously
    //to simulate temporal variation in course of infection before presenting at a clinic
    //_randist: random number distribution to choose end time of integration for each patient
    //_parameters: parameters for _randist
    template<typename F, typename... Arguments>
    void propagatePatientModelsAsynchronousTV(F _randist, double _T0, double _timeStep, Arguments... _parameters);

    //propagate patient models by integrating differential equations asynchronously special case (e.g. for flu):
    //integrate until estimated time to peak + random additional time
    //rationale: all flu patients present at clinic after peak of viral load
    //_randist: random number distribution to choose additional time of integration after peak for each patient
    //_parameters: parameters for _randist
    template<typename F, typename... Arguments>
    void propagatePatientModelsAsyncPeakTV(F _randist, double _T0, double _timeStep, Arguments... _parameters);

    //resume integration of patient TV model after stopping, e.g. for measuring, or giving treatment
    void propagatePatientModelsAfterPresentationTV(double _startTime, double _endTime, double _timeStep);

    //resume integration of patient TV model after stopping, e.g. for measuring, or giving treatment
    //from time of "stopping" to end of infection/observation time
    void propagatePatientModelsAfterPresAsyncTV(double _endTime, double _timeStep);
    //resume integration of patient TV model after stopping, e.g. for measuring, or giving treatment
    //use for measurements at different time points (can be "stopped" and resumed repeatedly)
    void propagatePatientModelsAfterPresAsyncMesTV(double _timeToMeasurement, double _timeStep);

    //propagate patient models by integrating differential equations
    //to obtain number of target cells and viral load for each time step
    //_T0: initial number of target cells
    //_startTime: start time of integration interval
    //_endTime: end time of integration interval
    //_timeStep: integration time step, for TVA model - 0.01 or 0.001
    void propagatePatientModelsTVA(double _T0, double _startTime, double _endTime, double _timeStep);

    //propagate patient models by integrating differential equations asynchronously
    //to simulate temporal variation in course of infection before presenting at a clinic
    //_randist: random number distribution to choose end time of integration for each patient
    //_parameters: parameters for _randist
    template<typename F, typename... Arguments>
    void propagatePatientModelsAsynchronousTVA(F _randist, double _T0, double _timeStep, Arguments... _parameters);

    //TVA model has no analytical solution for time to peak

    //resume integration of patient TVA model after stopping, e.g. for measuring, or giving treatment
    void propagatePatientModelsAfterPresentationTVA(double _startTime, double _endTime, double _timeStep);

    //resume integration of patient TVA model after stopping, e.g. for measuring, or giving treatment
    //from time of "stopping" to end of infection/observation time
    void propagatePatientModelsAfterPresAsyncTVA(double _endTime, double _timeStep);
    //resume integration of patient TVA model after stopping, e.g. for measuring, or giving treatment
    //use for measurements at different time points (can be "stopped" and resumed repeatedly)
    void propagatePatientModelsAfterPresAsyncMesTVA(double _timeToMeasurement, double _timeStep);

    //calculate "true" viral load AUC for each patient
    void calculatePatientAUC();
    //for each patient calculate viral load AUC from measured data (qPCR)
    void calculatePatientAUCFromData();

    //for each patient calculate temperature AUC from measurements
    void calculatePatientAUCTemperature();

    //for each patient calculate symptom score AUC from measurements
    void calculatePatientAUCSymptoms();

    //for each patient determine the time to the first negative viral load
    void determinePatientTimeToFirstNegativeVL();

    //for each patient calculate natural-scale values of TCID50
    void calculatePatientTCID50nat();

    //for each patient calculate viral load AUC from measured data (TCID50)
    void calculatePatientAUCFromTCID50();

    //set number of individuals in the patient population (if changes after initialisation)
    void setNumberOfIndividuals(int _numberOfIndividuals);

    //get number of individuals in the patient population
	int getNumberOfIndividuals();
};


#endif // POPULATION_H_INCLUDED
