# Supplementary material for: Using Clinical Trial Simulators to Analyse the Sources of Variance in Clinical Trials of Novel Therapies for Acute Viral Infections
Source: PLoS One. 2016 Jun 22;11(6):e0156622. doi: 10.1371/journal.pone.0156622 (PMC4917234; doi:10.1371/journal.pone.0156622)
Supplement: S3 File — S3 does not contain any information that would allow the identification of human subjects. (ZIP) [file pone.0156622.s003.zip › CTSCode/Population.inl]

//Influenza Clinical Trial Simulator
//Copyright Carolin Vegvari 2016

//This program is free software: you can redistribute it and/or modify
//it under the terms of the GNU General Public License as published by
//the Free Software Foundation, either version 3 of the License, or
//(at your option) any later version.

//This program is distributed in the hope that it will be useful,
//but WITHOUT ANY WARRANTY; without even the implied warranty of
//MERCHANTABILITY or FITNESS FOR A PARTICULAR PURPOSE.  See the
//GNU General Public License for more details.

//You should have received a copy of the GNU General Public License
//along with this program.  If not, see <http://www.gnu.org/licenses/>.


#include <cmath>
#include "Population.h"

template <typename F, typename... Arguments>
void Population::setPatientInitViralLoad(F _randist, Arguments... _parameters)
{
    for(int i=0; i<patientVector.size(); ++i)
    {
        double initialVirus = _randist(_parameters...);
        patientVector.at(i)->setInitialViralLoad(initialVirus);
    }
}


template <typename F, typename... Arguments>
void Population::setPatientResponseRate(F _randist, Arguments... _parameters)
{
    for(int i=0; i<patientVector.size(); ++i)
    {
        double responseRate = _randist(_parameters...);
        patientVector.at(i)->setResponseRate(responseRate);
    }
}


template <typename F, typename... Arguments>
void Population::setPatientAge(F _randist, Arguments... _parameters)
{
    for(int i=0; i<patientVector.size(); ++i)
    {
        double ageAssign = _randist(_parameters...);
        int age = static_cast<int>(ageAssign);
        patientVector.at(i)->setAge(age);
    }
}


template <typename F, typename... Arguments>
void Population::setPatientAbTitre(F _randist, Arguments... _parameters)
{
    for(int i=0; i<patientVector.size(); ++i)
    {
        double abTitre = _randist(_parameters...);
        patientVector.at(i)->setAbTitre(abTitre);
    }
}


template <typename F, typename... Arguments>
void Population::setPatientComorbidity(F _randist, Arguments... _parameters)
{
    for(int i=0; i<patientVector.size(); ++i)
    {
        double comorbiditySeverity = _randist(_parameters...);
        patientVector.at(i)->setComorbiditySeverity(comorbiditySeverity);
    }
}


template <typename F, typename... Arguments>
void Population::setPatientSymptomScore(F _randist, Arguments... _parameters)
{
    for(int i=0; i<patientVector.size(); ++i)
    {
        double symptomScore = _randist(_parameters...);
        patientVector.at(i)->setSymptomScore(symptomScore);
    }
}


template <typename F, typename... Arguments>
void Population::setPatientResponseRateCorrAge(F _correlationFunction, gsl_rng *_r, double _maxResponseRate, double _sdError, Arguments... _parameters)
{
    for(int i=0; i<patientVector.size(); ++i)
    {
        double error = gsl_ran_gaussian(_r, _sdError);
        double relativeChange;
        try
        {
            relativeChange = _correlationFunction(error, patientVector.at(i)->getAge(), _parameters...);
        }
        catch(int e)
        {
            throw;
        }
        double responseRate = _maxResponseRate * relativeChange;
        patientVector.at(i)->setResponseRate(responseRate);
    }
}


template <typename F, typename... Arguments>
void Population::setPatientResponseRateCorrComorbidity(F _correlationFunction, gsl_rng *_r, double _maxResponseRate, double _sdError, Arguments... _parameters)
{
    for(int i=0; i<patientVector.size(); ++i)
    {
        double error = gsl_ran_gaussian(_r, _sdError);
        double relativeChange;
        try
        {
            relativeChange = _correlationFunction(error, patientVector.at(i)->getComorbiditySeverity(), _parameters...);
        }
        catch(int e)
        {
            throw;
        }
        double responseRate = _maxResponseRate * relativeChange;
        patientVector.at(i)->setResponseRate(responseRate);
    }
}


template <typename F, typename... Arguments>
void Population::setPatientComorbidityCorrAge(F _correlationFunction, gsl_rng *_r, double _maxComorbiditySeverity, double _sdError, Arguments... _parameters)
{
    for(int i=0; i<patientVector.size(); ++i)
    {
        double error = gsl_ran_gaussian(_r, _sdError);
        double relativeChange;
        try
        {
            relativeChange = _correlationFunction(error, patientVector.at(i)->getAge(), _parameters...);
        }
        catch(int e)
        {
            throw;
        }
        double comorbiditySeverity = _maxComorbiditySeverity * relativeChange;
        patientVector.at(i)->setComorbiditySeverity(comorbiditySeverity);
    }
}


template <typename F, typename... Arguments>
void Population::setPatientSymptomScoreCorrInitViralLoad(F _correlationFunction, gsl_rng *_r, double _maxSymptomScore, double _sdError, Arguments... _parameters)
{
    for(int i=0; i<patientVector.size(); ++i)
    {
        double error = gsl_ran_gaussian(_r, _sdError);
        double relativeChange;
        try
        {
            relativeChange = _correlationFunction(error, patientVector.at(i)->getInitialViralLoad(), _parameters...);
        }
        catch(int e)
        {
            throw;
        }
        double symptomScore = _maxSymptomScore * relativeChange;
        patientVector.at(i)->setSymptomScore(symptomScore);
    }
}

//set different efficacy for each patient
//according to given distribution
template<typename F, typename... Arguments>
void Population::setPatientEfficacy(F _randist, Arguments... _parameters)
{
    for(int i=0; i<patientVector.size(); ++i)
    {
        try
        {
            double efficacy = _randist(_parameters...);
            patientVector.at(i)->getModelTV().setEfficacy(efficacy);
            patientVector.at(i)->getModelTVA().setEfficacy(efficacy);
        }
        catch(int e)
        {
            throw;
        }
    }
}

template<typename F, typename... Arguments>
void Population::propagatePatientModelsAsynchronousTV(F _randist, double _T0, double _timeStep, Arguments... _parameters)
{
    double startTime = 0.0;
    for(int i=0; i<patientVector.size(); ++i)
    {
        vector<double> initialState {_T0, 0.0, patientVector.at(i)->getInitialViralLoad()};
        double endTime = _randist(_parameters...);
        patientVector.at(i)->setTimeAtPresentation(endTime);
        patientVector.at(i)->getModelPropagatorTV().integrateModel(patientVector.at(i)->getModelTV(), initialState, startTime, endTime, _timeStep, patientVector.at(i)->getModelObserverTV());
    }
}


/*template<typename F, typename... Arguments>
void Population::propagatePatientModelsAsyncPeakTV(F _randist, double _T0, double _timeStep, Arguments... _parameters)
{
    double startTime = 0.0;
    for(int i=0; i<patientVector.size(); ++i)
    {
        //get parameters from patients
        double beta = patientVector.at(i)->getModelParameters().at(0);
        double r = patientVector.at(i)->getModelParameters().at(1) * beta;  //in the reparameterised model r is replaced by r * beta
        double c = patientVector.at(i)->getModelParameters().at(2);
        double R0 = patientVector.at(i)->getR0();

        double V0 = patientVector.at(i)->getInitialViralLoad();

        //calculate VPeak - required to calculate tPeak
        double VPeak = V0 + r * _T0 - c / beta * log(R0 * exp(1));

        cout << r * _T0 << "\t" << c / beta << "\t" << log(R0 * exp(1)) << endl << endl;
        //cout << VPeak << "\t" << R0 << endl << endl;

        //calculate time of peak
        double factorDenom = c - beta * (V0 + r * _T0);
        double factor = 1 / factorDenom;

        //cout << r * beta * _T0 * VPeak << endl << endl;
        double tPeak = factor * log(c * V0 / (r * beta * _T0 * VPeak));
        if(tPeak < 0)
            tPeak = 0.0;
        //cout << beta << " " << r << " " << c << endl;
        //cout << "tPeak: " << tPeak << endl << endl;
        //calculate random time after peak at which patient presents in hospital
        double x = _randist(_parameters...);
        double endTime = tPeak + x;

        vector<double> initialState {_T0, V0};

        patientVector.at(i)->setTimeAtPresentation(endTime);
        patientVector.at(i)->getModelPropagatorTV().integrateModel(patientVector.at(i)->getModelTV(), initialState, startTime, endTime, _timeStep, patientVector.at(i)->getModelObserverTV());
        patientVector.at(i)->setCurrentTime(endTime);
    }
}*/

//old formulas for viral load peak and time to peak
//new formulas give negative VPeak, and consequently nan for tPeak
template<typename F, typename... Arguments>
void Population::propagatePatientModelsAsyncPeakTV(F _randist, double _T0, double _timeStep, Arguments... _parameters)
{
    double startTime = 0.0;
    for(int i=0; i<patientVector.size(); ++i)
    {
        //get parameters from patients
        double beta = patientVector.at(i)->getModelParameters().at(0);
        double r = patientVector.at(i)->getModelParameters().at(1);  //in the reparameterised model r is replaced by r * beta
        double c = patientVector.at(i)->getModelParameters().at(2);
        double R0 = patientVector.at(i)->getR0();

        double V0 = patientVector.at(i)->getInitialViralLoad();

        //calculate VPeak - required to calculate tPeak
        double VPeak = V0 - (c / beta) + (r / beta) * _T0 + (c / beta) * log(c / (r * _T0));
        //cout << "VPeak: " << VPeak << " " << "R0: " << R0 << endl;

        //calculate time of peak
        //double factorDenom = c - beta * V0 - r * _T0;
        //double factor = 1 / factorDenom;

        double tPeak = 1 / (c - beta * (V0 + r * _T0)) * log(c * V0 / (r * beta * _T0 * VPeak));
        if(tPeak < 0)
            tPeak = 0.0;
        //cout << beta << " " << r << " " << c << endl;
        //cout << "tPeak: " << tPeak << endl << endl;
        //calculate random time after peak at which patient presents in hospital
        double x = _randist(_parameters...);
        double endTime = tPeak + x;

        vector<double> initialState {_T0, V0};

        patientVector.at(i)->setTimeAtPresentation(endTime);
        patientVector.at(i)->getModelPropagatorTV().integrateModel(patientVector.at(i)->getModelTV(), initialState, startTime, endTime, _timeStep, patientVector.at(i)->getModelObserverTV());
        patientVector.at(i)->setCurrentTime(endTime);
    }
}


template<typename F, typename... Arguments>
void Population::propagatePatientModelsAsynchronousTVA(F _randist, double _T0, double _timeStep, Arguments... _parameters)
{
    double startTime = 0.0;
    for(int i=0; i<patientVector.size(); ++i)
    {
        vector<double> initialState {_T0, 0.0, patientVector.at(i)->getInitialViralLoad()};
        double endTime = _randist(_parameters...);
        patientVector.at(i)->setTimeAtPresentation(endTime);
        patientVector.at(i)->getModelPropagatorTVA().integrateModel(patientVector.at(i)->getModelTVA(), initialState, startTime, endTime, _timeStep, patientVector.at(i)->getModelObserverTVA());
    }
}
