# Supplementary material for: Using Clinical Trial Simulators to Analyse the Sources of Variance in Clinical Trials of Novel Therapies for Acute Viral Infections
Source: PLoS One. 2016 Jun 22;11(6):e0156622. doi: 10.1371/journal.pone.0156622 (PMC4917234; doi:10.1371/journal.pone.0156622)
Supplement: S3 File — S3 does not contain any information that would allow the identification of human subjects. (ZIP) [file pone.0156622.s003.zip › CTSCode/Printer.cpp]

//Influenza Clinical Trial Simulator
//Copyright Carolin Vegvari 2016

//This program is free software: you can redistribute it and/or modify
//it under the terms of the GNU General Public License as published by
//the Free Software Foundation, either version 3 of the License, or
//(at your option) any later version.

//This program is distributed in the hope that it will be useful,
//but WITHOUT ANY WARRANTY; without even the implied warranty of
//MERCHANTABILITY or FITNESS FOR A PARTICULAR PURPOSE.  See the
//GNU General Public License for more details.

//You should have received a copy of the GNU General Public License
//along with this program.  If not, see <http://www.gnu.org/licenses/>.


#include <iostream>
#include <fstream>
#include <cmath>
#include "Printer.h"
#include "Printer.inl"
#include "Utility_Functions.h"
#include "Patch_To_String.h"

using namespace std;

Printer::Printer(Population &_population, Trial &_trial, Recorder &_recorder, Statistics_Module &_stats) :
    pointerToPopulation(&_population), pointerToTrial(&_trial), pointerToRecorder(&_recorder), pointerToStats(&_stats)
{

}


Printer::Printer() : pointerToPopulation(NULL), pointerToTrial(NULL), pointerToRecorder(NULL), pointerToStats(NULL)
{

}


Printer::~Printer() {}


void Printer::printPopulationSummary()
{
    cout << "POPULATION SUMMARY" << endl << endl;
    cout << "Number of individuals in population: " << pointerToPopulation->getNumberOfIndividuals() << endl << endl;
    if(!pointerToRecorder->getInitialViralLoads().empty())
    {
        printMeanStd(pointerToRecorder->getInitialViralLoads(), "Population initial viral loads:");
    }
    if(!pointerToRecorder->getStrainVector().empty())
    {
        cout << "Number (frequencey) of H1/H3: " << counts(pointerToRecorder->getStrainVector()).at(0) << " (" << frequencies(pointerToRecorder->getStrainVector()).at(0) << ")/ " << counts(pointerToRecorder->getStrainVector()).at(1) << " (" << frequencies(pointerToRecorder->getStrainVector()).at(1) << ")" << endl;
    }
    if(!pointerToRecorder->getAgeVector().empty())
    {
        printMeanStd(pointerToRecorder->getAgeVector(), "Population age:");
    }
    if(!pointerToRecorder->getResponseRateVector().empty())
    {
        printMeanStd(pointerToRecorder->getResponseRateVector(), "Population response rates:");
    }
    if(!pointerToRecorder->getAbTitreVector().empty())
    {
        printMeanStd(pointerToRecorder->getAbTitreVector(), "Population Ab titre:");
    }
    if(!pointerToRecorder->getComorbidityVector().empty())
    {
        printMeanStd(pointerToRecorder->getComorbidityVector(), "Population comorbidity severity:");
    }
    if(!pointerToRecorder->getSymptomScoreVector().empty())
    {
        printMeanStd(pointerToRecorder->getSymptomScoreVector(), "Population symptom score:");
    }
    if(!pointerToRecorder->getSexVector().empty())
    {
        cout << "Number (frequencey) of males/females: " << counts(pointerToRecorder->getSexVector()).at(0) << " (" << frequencies(pointerToRecorder->getSexVector()).at(0) << ")/ " << counts(pointerToRecorder->getSexVector()).at(1) << " (" << frequencies(pointerToRecorder->getSexVector()).at(1) << ")" << endl;
    }
    if(!pointerToRecorder->getVaccinationStatusVector().empty())
    {
        cout << "Number (frequency) of vaccinated individuals: " << counts(pointerToRecorder->getVaccinationStatusVector()).at(0) << " (" << frequencies(pointerToRecorder->getVaccinationStatusVector()).at(0) << ")" << endl;
    }
    if(!pointerToRecorder->getPreviousFluVector().empty())
    {
        cout << "Number (frequency) of individuals with previous flu: " << counts(pointerToRecorder->getPreviousFluVector()).at(0) << " (" << frequencies(pointerToRecorder->getPreviousFluVector()).at(0) << ")" << endl << endl;
    }
}


void Printer::printToFilePopulationSummary(string _filename)
{
    ofstream file;
    file.open(_filename + ".txt", ios::app);

    file << "POPULATION SUMMARY" << endl << endl;
    file << "Number of individuals in population: " << pointerToPopulation->getNumberOfIndividuals() << endl << endl;
    if(!pointerToRecorder->getInitialViralLoads().empty())
    {
        file << "Population initial viral loads:" << endl << "Mean: " << mean(pointerToRecorder->getInitialViralLoads()) << " sd: " << standardDeviation(pointerToRecorder->getInitialViralLoads()) << endl << endl;
    }
    if(!pointerToRecorder->getStrainVector().empty())
    {
        file << "Number (frequencey) of H1/H3: " << counts(pointerToRecorder->getStrainVector()).at(0) << " (" << frequencies(pointerToRecorder->getStrainVector()).at(0) << ")/ " << counts(pointerToRecorder->getStrainVector()).at(1) << " (" << frequencies(pointerToRecorder->getStrainVector()).at(1) << ")" << endl;
    }
    if(!pointerToRecorder->getAgeVector().empty())
    {
        file << "Population age:" << endl << "Mean: " << mean(pointerToRecorder->getAgeVector()) << " sd: " << standardDeviation(pointerToRecorder->getAgeVector()) << endl << endl;
    }
    if(!pointerToRecorder->getResponseRateVector().empty())
    {
        file << "Population response rates:" << endl << "Mean: " << mean(pointerToRecorder->getResponseRateVector()) << " sd: " << standardDeviation(pointerToRecorder->getResponseRateVector()) << endl << endl;
    }
    if(!pointerToRecorder->getAbTitreVector().empty())
    {
        file << "Population Ab titre:" << endl << "Mean: " << mean(pointerToRecorder->getAbTitreVector()) << " sd: " << standardDeviation(pointerToRecorder->getAbTitreVector()) << endl << endl;
    }
    if(!pointerToRecorder->getComorbidityVector().empty())
    {
        file << "Population comorbidity severity:" << endl << "Mean: " << mean(pointerToRecorder->getComorbidityVector()) << " sd: " << standardDeviation(pointerToRecorder->getComorbidityVector()) << endl << endl;
    }
    if(!pointerToRecorder->getSymptomScoreVector().empty())
    {
        file << "Population symptom score:" << endl << "Mean: " << mean(pointerToRecorder->getSymptomScoreVector()) << " sd: " << standardDeviation(pointerToRecorder->getSymptomScoreVector()) << endl << endl;
    }

    if(!pointerToRecorder->getSexVector().empty())
    {
        file << "Number (frequencey) of males/females: " << counts(pointerToRecorder->getSexVector()).at(0) << " (" << frequencies(pointerToRecorder->getSexVector()).at(0) << ")/ " << counts(pointerToRecorder->getSexVector()).at(1) << " (" << frequencies(pointerToRecorder->getSexVector()).at(1) << ")" << endl;
    }
    if(!pointerToRecorder->getVaccinationStatusVector().empty())
    {
        file << "Number (frequency) of vaccinated individuals: " << counts(pointerToRecorder->getVaccinationStatusVector()).at(0) << " (" << frequencies(pointerToRecorder->getVaccinationStatusVector()).at(0) << ")" << endl;
    }
    if(!pointerToRecorder->getPreviousFluVector().empty())
    {
        file << "Number (frequency) of individuals with previous flu: " << counts(pointerToRecorder->getPreviousFluVector()).at(0) << " (" << frequencies(pointerToRecorder->getPreviousFluVector()).at(0) << ")" << endl << endl;
    }

    file.close();
}


void Printer::printGroupSummary()
{
    cout << "GROUP SUMMARIES" << endl << endl;
    cout << "Number of groups in trial: " << pointerToTrial->getNumberOfGroups() << endl;
    cout << "Number of trial arms: " << pointerToTrial->getNumberOfArms() << endl;
    cout << "Number of treatments in trial: " << pointerToTrial->getNumberOfTreatments() << endl << endl;

    for(int i=0; i<pointerToTrial->groupVector.size(); ++i)
    {
        cout << "GROUP " << i << endl;
        cout << "Number of patients: " << pointerToTrial->groupVector.at(i).patientVector.size() << endl << endl;
        if(!pointerToRecorder->getGroupInitialViralLoads().at(i).empty())
        {
            cout << "Initial viral loads:" << endl;
            cout << "Mean: " << mean(pointerToRecorder->getGroupInitialViralLoads().at(i)) << " sd: " << standardDeviation(pointerToRecorder->getGroupInitialViralLoads().at(i)) << endl << endl;
        }
        if(!pointerToRecorder->getGroupStrainVector().at(i).empty())
        {
            cout << "Number (frequency) of H1/H3: " << counts(pointerToRecorder->getGroupStrainVector().at(i)).at(0) << " (" << frequencies(pointerToRecorder->getGroupStrainVector().at(i)).at(0) << ")/ " << counts(pointerToRecorder->getGroupStrainVector().at(i)).at(1) << " (" << frequencies(pointerToRecorder->getGroupStrainVector().at(i)).at(1) << ")" << endl;
        }
        if(!pointerToRecorder->getGroupAgeVector().at(i).empty())
        {
            cout << "Age:" << endl;
            cout << "Mean: " << mean(pointerToRecorder->getGroupAgeVector().at(i)) << " sd: " << standardDeviation(pointerToRecorder->getGroupAgeVector().at(i)) << endl << endl;
        }
        if(!pointerToRecorder->getGroupResponseRateVector().at(i).empty())
        {
            cout << "Response rates:" << endl;
            cout << "Mean: " << mean(pointerToRecorder->getGroupResponseRateVector().at(i)) << " sd: " << standardDeviation(pointerToRecorder->getGroupResponseRateVector().at(i)) << endl << endl;
        }
        if(!pointerToRecorder->getGroupAbTitreVector().at(i).empty())
        {
            cout << "Ab titre: " << endl;
            cout << "Mean: " << mean(pointerToRecorder->getGroupAbTitreVector().at(i)) << " sd : " << standardDeviation(pointerToRecorder->getGroupAbTitreVector().at(i)) << endl << endl;
        }
        if(!pointerToRecorder->getGroupComorbiditySeverityVector().at(i).empty())
        {
            cout << "Comorbidity severity:" << endl;
            cout << "Mean: " << mean(pointerToRecorder->getGroupComorbiditySeverityVector().at(i)) << " sd: " << standardDeviation(pointerToRecorder->getGroupComorbiditySeverityVector().at(i)) << endl << endl;
        }
        if(!pointerToRecorder->getGroupSymptomScoreVector().at(i).empty())
        {
            cout << "Symptom score:" << endl;
            cout << "Mean: " << mean(pointerToRecorder->getGroupSymptomScoreVector().at(i)) << " sd: " << standardDeviation(pointerToRecorder->getGroupSymptomScoreVector().at(i)) << endl << endl;
        }
        if(!pointerToRecorder->getGroupSexVector().at(i).empty())
        {
            cout << "Number (frequency) of males/females: " << counts(pointerToRecorder->getGroupSexVector().at(i)).at(0) << " (" << frequencies(pointerToRecorder->getGroupSexVector().at(i)).at(0) << ")/ " << counts(pointerToRecorder->getGroupSexVector().at(i)).at(1) << " (" << frequencies(pointerToRecorder->getGroupSexVector().at(i)).at(1) << ")" << endl;
        }
        if(!pointerToRecorder->getGroupVaccinationStatusVector().at(i).empty())
        {
            cout << "Number (frequency) of vaccinated individuals: " << counts(pointerToRecorder->getGroupVaccinationStatusVector().at(i)).at(0) << " (" << frequencies(pointerToRecorder->getGroupVaccinationStatusVector().at(i)).at(0) << ")" << endl;
        }
        if(!pointerToRecorder->getGroupPreviousFluVector().at(i).empty())
        {
            cout << "Number (frequency) of individuals with previous flu: " << counts(pointerToRecorder->getGroupPreviousFluVector().at(i)).at(0) << " (" << frequencies(pointerToRecorder->getGroupPreviousFluVector().at(i)).at(0) << ")" << endl;
        }
        cout << endl << endl;
    }
}


void Printer::printToFileGroupSummary(string _filename)
{
    ofstream file;
    file.open(_filename + ".txt", ios::app);

    file << "GROUP SUMMARIES" << endl << endl;
    file << "Number of groups in trial: " << pointerToTrial->getNumberOfGroups() << endl;
    file << "Number of trial arms: " << pointerToTrial->getNumberOfArms() << endl;
    file << "Number of treatments in trial: " << pointerToTrial->getNumberOfTreatments() << endl << endl;

    for(int i=0; i<pointerToTrial->groupVector.size(); ++i)
    {
        file << "GROUP " << i << endl;
        file << "Number of patients: " << pointerToTrial->groupVector.at(i).patientVector.size() << endl << endl;
        if(!pointerToRecorder->getGroupInitialViralLoads().at(i).empty())
        {
            file << "Initial viral loads:" << endl;
            file << "Mean: " << mean(pointerToRecorder->getGroupInitialViralLoads().at(i)) << " sd: " << standardDeviation(pointerToRecorder->getGroupInitialViralLoads().at(i)) << endl << endl;
        }
        if(!pointerToRecorder->getGroupStrainVector().at(i).empty())
        {
            file << "Number (frequency) of H1/H3: " << counts(pointerToRecorder->getGroupStrainVector().at(i)).at(0) << " (" << frequencies(pointerToRecorder->getGroupStrainVector().at(i)).at(0) << ")/ " << counts(pointerToRecorder->getGroupStrainVector().at(i)).at(1) << " (" << frequencies(pointerToRecorder->getGroupStrainVector().at(i)).at(1) << ")" << endl;
        }
        if(!pointerToRecorder->getGroupAgeVector().at(i).empty())
        {
            file << "Age:" << endl;
            file << "Mean: " << mean(pointerToRecorder->getGroupAgeVector().at(i)) << " sd: " << standardDeviation(pointerToRecorder->getGroupAgeVector().at(i)) << endl << endl;
        }
        if(!pointerToRecorder->getGroupResponseRateVector().at(i).empty())
        {
            file << "Response rates:" << endl;
            file << "Mean: " << mean(pointerToRecorder->getGroupResponseRateVector().at(i)) << " sd: " << standardDeviation(pointerToRecorder->getGroupResponseRateVector().at(i)) << endl << endl;
        }
        if(!pointerToRecorder->getGroupAbTitreVector().at(i).empty())
        {
            file << "Ab titre:" << endl;
            file << "Mean: " << mean(pointerToRecorder->getGroupAbTitreVector().at(i)) << " sd: " << standardDeviation(pointerToRecorder->getGroupAbTitreVector().at(i)) << endl << endl;
        }
        if(!pointerToRecorder->getGroupComorbiditySeverityVector().at(i).empty())
        {
            file << "Comorbidity severity:" << endl;
            file << "Mean: " << mean(pointerToRecorder->getGroupComorbiditySeverityVector().at(i)) << " sd: " << standardDeviation(pointerToRecorder->getGroupComorbiditySeverityVector().at(i)) << endl << endl;
        }
        if(!pointerToRecorder->getGroupSymptomScoreVector().at(i).empty())
        {
            file << "Symptom score:" << endl;
            file << "Mean: " << mean(pointerToRecorder->getGroupSymptomScoreVector().at(i)) << " sd: " << standardDeviation(pointerToRecorder->getGroupSymptomScoreVector().at(i)) << endl << endl;
        }
        if(!pointerToRecorder->getGroupSexVector().at(i).empty())
        {
            file << "Number (frequency) of males/females: " << counts(pointerToRecorder->getGroupSexVector().at(i)).at(0) << " (" << frequencies(pointerToRecorder->getGroupSexVector().at(i)).at(0) << ")/ " << counts(pointerToRecorder->getGroupSexVector().at(i)).at(1) << " (" << frequencies(pointerToRecorder->getGroupSexVector().at(i)).at(1) << ")" << endl;
        }
        if(!pointerToRecorder->getGroupVaccinationStatusVector().at(i).empty())
        {
            file << "Number (frequency) of vaccinated individuals: " << counts(pointerToRecorder->getGroupVaccinationStatusVector().at(i)).at(0) << " (" << frequencies(pointerToRecorder->getGroupVaccinationStatusVector().at(i)).at(0) << ")" << endl;
        }
        if(!pointerToRecorder->getGroupPreviousFluVector().at(i).empty())
        {
            file << "Number (frequency) of individuals with previous flu: " << counts(pointerToRecorder->getGroupPreviousFluVector().at(i)).at(0) << " (" << frequencies(pointerToRecorder->getGroupPreviousFluVector().at(i)).at(0) << ")" << endl;
        }
        file << endl << endl;
    }

    file.close();
}


void Printer::printIndividualSummary()
{
    cout << "INDIVIDUAL PATIENT SUMMARIES" << endl << endl;
    cout << "Number of individuals in total: " << pointerToPopulation->patientVector.size() << endl << endl;

    for(int i=0; i<pointerToPopulation->patientVector.size(); ++i)
    {
        cout << "PATIENT " << pointerToPopulation->patientVector.at(i)->getPatientID() << endl;
        cout << "Sex: " << pointerToPopulation->patientVector.at(i)->getSex() << endl;
        cout << "Age: " << pointerToPopulation->patientVector.at(i)->getAge() << endl;
        cout << "Initial viral load: " << pointerToPopulation->patientVector.at(i)->getInitialViralLoad() << endl;
        cout << "Viral strain type: " << pointerToPopulation->patientVector.at(i)->getStrain() << endl;
        cout << "Response rate: " << pointerToPopulation->patientVector.at(i)->getResponseRate() << endl;
        cout << "Ab titre: " << pointerToPopulation->patientVector.at(i)->getAbTitre() << endl;
        cout << "Comorbidity severity: " << pointerToPopulation->patientVector.at(i)->getComorbiditySeverity() << endl;
        cout << "Symptom score: " << pointerToPopulation->patientVector.at(i)->getSymptomScore() << endl;
        cout << "Vaccination status: " << pointerToPopulation->patientVector.at(i)->getVaccinationStatus() << endl;
        cout << "Previous influenza infection: " << pointerToPopulation->patientVector.at(i)->getPreviousFlu() << endl << endl;

        cout << "Model parameters: ";
        for(int j=0; j<pointerToPopulation->patientVector.at(i)->getModelParameters().size(); ++j)
            cout << pointerToPopulation->patientVector.at(i)->getModelParameters().at(j) << " ";
        cout << endl;
        cout << "R0: " << pointerToPopulation->patientVector.at(i)->getR0() << endl;
        if((pointerToPopulation->patientVector.at(i)->getModelTV().getEfficacy() != 0) && (pointerToPopulation->patientVector.at(i)->getModelTV().getBeta() != 0))
            cout << "Efficacy of treatmemt: " << pointerToPopulation->patientVector.at(i)->getModelTV().getEfficacy() << endl;
        if((pointerToPopulation->patientVector.at(i)->getModelTVA().getEfficacy() != 0) && (pointerToPopulation->patientVector.at(i)->getModelTVA().getBeta() != 0))
            cout << "Efficacy of treatmemt: " << pointerToPopulation->patientVector.at(i)->getModelTVA().getEfficacy() << endl;
        if(pointerToPopulation->patientVector.at(i)->getAUC() != 0)
            cout << "Viral load AUC: " << pointerToPopulation->patientVector.at(i)->getAUC() << endl;
        cout << endl << endl;
    }
}


void Printer::printToFileIndividualSummary(string _filename)
{
    ofstream file;
    file.open(_filename + ".txt", ios::app);

    file << "INDIVIDUAL PATIENT SUMMARIES" << endl << endl;
    file << "Number of individuals in total: " << pointerToPopulation->patientVector.size() << endl << endl;

    for(int i=0; i<pointerToPopulation->patientVector.size(); ++i)
    {
        file << "PATIENT " << pointerToPopulation->patientVector.at(i)->getPatientID() << endl;
        file << "Sex: " << pointerToPopulation->patientVector.at(i)->getSex() << endl;
        file << "Age: " << pointerToPopulation->patientVector.at(i)->getAge() << endl;
        file << "Initial viral load: " << pointerToPopulation->patientVector.at(i)->getInitialViralLoad() << endl;
        file << "Viral strain type: " << pointerToPopulation->patientVector.at(i)->getStrain() << endl;
        file << "Response rate: " << pointerToPopulation->patientVector.at(i)->getResponseRate() << endl;
        file << "Ab titre: " << pointerToPopulation->patientVector.at(i)->getAbTitre() << endl;
        file << "Comorbidity severity: " << pointerToPopulation->patientVector.at(i)->getComorbiditySeverity() << endl;
        file << "Symptom score: " << pointerToPopulation->patientVector.at(i)->getSymptomScore() << endl;
        file << "Vaccination status: " << pointerToPopulation->patientVector.at(i)->getVaccinationStatus() << endl;
        file << "Previous influenza infection: " << pointerToPopulation->patientVector.at(i)->getPreviousFlu() << endl << endl;

        file << "Model parameters: ";
        for(int j=0; j<pointerToPopulation->patientVector.at(i)->getModelParameters().size(); ++j)
            file << pointerToPopulation->patientVector.at(i)->getModelParameters().at(j) << " ";
        file << endl;
        file << "R0: " << pointerToPopulation->patientVector.at(i)->getR0() << endl;
        if((pointerToPopulation->patientVector.at(i)->getModelTV().getEfficacy() != 0) && (pointerToPopulation->patientVector.at(i)->getModelTV().getBeta() != 0))
            file << "Efficacy of treatmemt: " << pointerToPopulation->patientVector.at(i)->getModelTV().getEfficacy() << endl;
        if((pointerToPopulation->patientVector.at(i)->getModelTVA().getEfficacy() != 0) && (pointerToPopulation->patientVector.at(i)->getModelTVA().getBeta() != 0))
            file << "Efficacy of treatmemt: " << pointerToPopulation->patientVector.at(i)->getModelTVA().getEfficacy() << endl;
        if(pointerToPopulation->patientVector.at(i)->getAUC() != 0)
            file << "Viral load AUC: " << pointerToPopulation->patientVector.at(i)->getAUC() << endl;
        file << endl << endl;
    }

    file.close();
}


void Printer::printIndividualInGroupSummary()
{
    if(!pointerToTrial->groupVector.empty())
    {
        cout << "SUMMARY OF INDIVIDUALS IN GROUPS" << endl << endl;
        for(int i=0; i<pointerToTrial->groupVector.size(); ++i)
        {
            cout << "GROUP " << pointerToTrial->groupVector.at(i).getGroupID() << endl << endl;
            for(int j=0; j<pointerToTrial->groupVector.at(i).patientVector.size(); ++j)
            {
                cout << "PATIENT " << pointerToTrial->groupVector.at(i).patientVector.at(j)->getPatientID() << endl;
                cout << "Sex: " << pointerToTrial->groupVector.at(i).patientVector.at(j)->getSex() << endl;
                cout << "Age: " << pointerToTrial->groupVector.at(i).patientVector.at(j)->getAge() << endl;
                cout << "Initial viral load: " << pointerToTrial->groupVector.at(i).patientVector.at(j)->getInitialViralLoad() << endl;
                cout << "Viral strain type: " << pointerToTrial->groupVector.at(i).patientVector.at(j)->getStrain() << endl;
                cout << "Response rate: " << pointerToTrial->groupVector.at(i).patientVector.at(j)->getResponseRate() << endl;
                cout << "Ab titre: " << pointerToTrial->groupVector.at(i).patientVector.at(j)->getAbTitre() << endl;
                cout << "Comorbidity severity: " << pointerToTrial->groupVector.at(i).patientVector.at(j)->getComorbiditySeverity() << endl;
                cout << "Symptom score: " << pointerToTrial->groupVector.at(i).patientVector.at(j)->getSymptomScore() << endl;
                cout << "Vaccination status: " << pointerToTrial->groupVector.at(i).patientVector.at(j)->getVaccinationStatus() << endl;
                cout << "Previous influenza infection: " << pointerToTrial->groupVector.at(i).patientVector.at(j)->getPreviousFlu() << endl << endl;

                cout << "Model parameters: ";
                for(int k=0; k<pointerToTrial->groupVector.at(i).patientVector.at(j)->getModelParameters().size(); ++k)
                    cout << pointerToTrial->groupVector.at(i).patientVector.at(j)->getModelParameters().at(k) << " ";
                cout << endl;
                cout << "R0: " << pointerToTrial->groupVector.at(i).patientVector.at(j)->getR0() << endl;
                if((pointerToTrial->groupVector.at(i).patientVector.at(j)->getModelTV().getEfficacy() != 0) && (pointerToTrial->groupVector.at(i).patientVector.at(j)->getModelTV().getBeta() != 0))
                    cout << "Efficacy of treatmemt: " << pointerToTrial->groupVector.at(i).patientVector.at(j)->getModelTV().getEfficacy() << endl;
                if((pointerToTrial->groupVector.at(i).patientVector.at(j)->getModelTVA().getEfficacy() != 0) && (pointerToTrial->groupVector.at(i).patientVector.at(j)->getModelTVA().getBeta() != 0))
                    cout << "Efficacy of treatmemt: " << pointerToTrial->groupVector.at(i).patientVector.at(j)->getModelTVA().getEfficacy() << endl;
                if(pointerToTrial->groupVector.at(i).patientVector.at(j)->getAUC() != 0)
                    cout << "Viral load AUC: " << pointerToTrial->groupVector.at(i).patientVector.at(j)->getAUC() << endl;
                cout << endl << endl;
            }
            cout << endl;
        }
    }
}


void Printer::printToFileIndividualInGroupSummary(string _filename)
{
    ofstream file;
    file.open(_filename + ".txt");

    file << "SUMMARY OF INDIVIDUALS IN GROUPS" << endl << endl;
    for(int i=0; i<pointerToTrial->groupVector.size(); ++i)
    {
        file << "GROUP " << pointerToTrial->groupVector.at(i).getGroupID() << endl << endl;
        for(int j=0; j<pointerToTrial->groupVector.at(i).patientVector.size(); ++j)
        {
            file << "PATIENT " << pointerToTrial->groupVector.at(i).patientVector.at(j)->getPatientID() << endl;
            file << "Sex: " << pointerToTrial->groupVector.at(i).patientVector.at(j)->getSex() << endl;
            file << "Age: " << pointerToTrial->groupVector.at(i).patientVector.at(j)->getAge() << endl;
            file << "Initial viral load: " << pointerToTrial->groupVector.at(i).patientVector.at(j)->getInitialViralLoad() << endl;
            file << "Viral strain type: " << pointerToTrial->groupVector.at(i).patientVector.at(j)->getStrain() << endl;
            file << "Response rate: " << pointerToTrial->groupVector.at(i).patientVector.at(j)->getResponseRate() << endl;
            file << "Ab titre: " << pointerToTrial->groupVector.at(i).patientVector.at(j)->getAbTitre() << endl;
            file << "Comorbidity severity: " << pointerToTrial->groupVector.at(i).patientVector.at(j)->getComorbiditySeverity() << endl;
            file << "Symptom score: " << pointerToTrial->groupVector.at(i).patientVector.at(j)->getSymptomScore() << endl;
            file << "Vaccination status: " << pointerToTrial->groupVector.at(i).patientVector.at(j)->getVaccinationStatus() << endl;
            file << "Previous influenza infection: " << pointerToTrial->groupVector.at(i).patientVector.at(j)->getPreviousFlu() << endl << endl;

            file << "Model parameters: ";
            for(int k=0; k<pointerToTrial->groupVector.at(i).patientVector.at(j)->getModelParameters().size(); ++k)
                file << pointerToTrial->groupVector.at(i).patientVector.at(j)->getModelParameters().at(k) << " ";
            file << endl;
            file << "R0: " << pointerToTrial->groupVector.at(i).patientVector.at(j)->getR0() << endl;
            if((pointerToTrial->groupVector.at(i).patientVector.at(j)->getModelTV().getEfficacy() != 0) && (pointerToTrial->groupVector.at(i).patientVector.at(j)->getModelTV().getBeta() != 0))
                    cout << "Efficacy of treatmemt: " << pointerToTrial->groupVector.at(i).patientVector.at(j)->getModelTV().getEfficacy() << endl;
            if((pointerToTrial->groupVector.at(i).patientVector.at(j)->getModelTVA().getEfficacy() != 0) && (pointerToTrial->groupVector.at(i).patientVector.at(j)->getModelTVA().getBeta() != 0))
                    cout << "Efficacy of treatmemt: " << pointerToTrial->groupVector.at(i).patientVector.at(j)->getModelTVA().getEfficacy() << endl;
            if(pointerToTrial->groupVector.at(i).patientVector.at(j)->getAUC() != 0)
                file << "Viral load AUC: " << pointerToTrial->groupVector.at(i).patientVector.at(j)->getAUC() << endl;
            file << endl << endl;
        }
        file << endl;
    }

    file.close();
}


void Printer::printChosenIndividualSummary(int _patientID)
{
    cout << "PATIENT " << pointerToPopulation->patientVector.at(_patientID)->getPatientID() << endl;
    cout << "Sex: " << pointerToPopulation->patientVector.at(_patientID)->getSex() << endl;
    cout << "Age: " << pointerToPopulation->patientVector.at(_patientID)->getAge() << endl;
    cout << "Initial viral load: " << pointerToPopulation->patientVector.at(_patientID)->getInitialViralLoad() << endl;
    cout << "Viral strain type: " << pointerToPopulation->patientVector.at(_patientID)->getStrain() << endl;
    cout << "Response rate: " << pointerToPopulation->patientVector.at(_patientID)->getResponseRate() << endl;
    cout << "Ab titre: " << pointerToPopulation->patientVector.at(_patientID)->getAbTitre() << endl;
    cout << "Comorbidity severity: " << pointerToPopulation->patientVector.at(_patientID)->getComorbiditySeverity() << endl;
    cout << "Symptom score: " << pointerToPopulation->patientVector.at(_patientID)->getSymptomScore() << endl;
    cout << "Vaccination status: " << pointerToPopulation->patientVector.at(_patientID)->getVaccinationStatus() << endl;
    cout << "Previous influenza infection: " << pointerToPopulation->patientVector.at(_patientID)->getPreviousFlu() << endl << endl << endl;

    cout << "Model parameters: ";
    for(int i=0; i<pointerToPopulation->patientVector.at(_patientID)->getModelParameters().size(); ++i)
        cout << pointerToPopulation->patientVector.at(_patientID)->getModelParameters().at(i) << " ";
    cout << endl;
    cout << "R0: " << pointerToPopulation->patientVector.at(_patientID)->getR0() << endl;
    if((pointerToPopulation->patientVector.at(_patientID)->getModelTV().getEfficacy() != 0) && (pointerToPopulation->patientVector.at(_patientID)->getModelTV().getBeta() !=0))
        cout << "Efficacy of treatmemt: " << pointerToPopulation->patientVector.at(_patientID)->getModelTV().getEfficacy() << endl;
    if((pointerToPopulation->patientVector.at(_patientID)->getModelTVA().getEfficacy() != 0) && (pointerToPopulation->patientVector.at(_patientID)->getModelTVA().getBeta() !=0))
        cout << "Efficacy of treatmemt: " << pointerToPopulation->patientVector.at(_patientID)->getModelTVA().getEfficacy() << endl;
    if(pointerToPopulation->patientVector.at(_patientID)->getAUC() != 0)
        cout << "Viral load AUC: " << pointerToPopulation->patientVector.at(_patientID)->getAUC() << endl;
}


void Printer::printToFileChosenIndividualSummary(int _patientID, string _filename)
{
    ofstream file;
    string filename = (_filename + "_" + patch::to_string(_patientID) + ".txt").c_str();
    file.open(filename);

    file << "PATIENT " << pointerToPopulation->patientVector.at(_patientID)->getPatientID() << endl;
    file << "Sex: " << pointerToPopulation->patientVector.at(_patientID)->getSex() << endl;
    file << "Age: " << pointerToPopulation->patientVector.at(_patientID)->getAge() << endl;
    file << "Initial viral load: " << pointerToPopulation->patientVector.at(_patientID)->getInitialViralLoad() << endl;
    file << "Viral strain type: " << pointerToPopulation->patientVector.at(_patientID)->getStrain() << endl;
    file << "Response rate: " << pointerToPopulation->patientVector.at(_patientID)->getResponseRate() << endl;
    file << "Ab titre: " << pointerToPopulation->patientVector.at(_patientID)->getAbTitre() << endl;
    file << "Comorbidity severity: " << pointerToPopulation->patientVector.at(_patientID)->getComorbiditySeverity() << endl;
    file << "Symptom score: " << pointerToPopulation->patientVector.at(_patientID)->getSymptomScore() << endl;
    file << "Vaccination status: " << pointerToPopulation->patientVector.at(_patientID)->getVaccinationStatus() << endl;
    file << "Previous influenza infection: " << pointerToPopulation->patientVector.at(_patientID)->getPreviousFlu() << endl << endl << endl;

    file << "Model parameters: ";
    for(int i=0; i<pointerToPopulation->patientVector.at(_patientID)->getModelParameters().size(); ++i)
        file << pointerToPopulation->patientVector.at(_patientID)->getModelParameters().at(i) << " ";
    file << endl;
    file << "R0: " << pointerToPopulation->patientVector.at(_patientID)->getR0() << endl;
    if((pointerToPopulation->patientVector.at(_patientID)->getModelTV().getEfficacy() != 0) && (pointerToPopulation->patientVector.at(_patientID)->getModelTV().getBeta() !=0))
        file << "Efficacy of treatmemt: " << pointerToPopulation->patientVector.at(_patientID)->getModelTV().getEfficacy() << endl;
    if((pointerToPopulation->patientVector.at(_patientID)->getModelTVA().getEfficacy() != 0) && (pointerToPopulation->patientVector.at(_patientID)->getModelTVA().getBeta() !=0))
        file << "Efficacy of treatmemt: " << pointerToPopulation->patientVector.at(_patientID)->getModelTVA().getEfficacy() << endl;
    if(pointerToPopulation->patientVector.at(_patientID)->getAUC() != 0)
        file << "Viral load AUC: " << pointerToPopulation->patientVector.at(_patientID)->getAUC() << endl;

    file.close();
}

void Printer::printChosenGroupSummary(int _groupID)
{
    cout << "GROUP " << _groupID << endl;
    cout << "Number of patients: " << pointerToTrial->groupVector.at(_groupID).patientVector.size() << endl << endl;

    if(!pointerToRecorder->getGroupInitialViralLoads().at(_groupID).empty())
    {
        cout << "Initial viral loads:" << endl;
        cout << "Mean: " << mean(pointerToRecorder->getGroupInitialViralLoads().at(_groupID)) << " sd: " << standardDeviation(pointerToRecorder->getGroupInitialViralLoads().at(_groupID)) << endl << endl;
    }
    if(!pointerToRecorder->getGroupStrainVector().at(_groupID).empty())
    {
        cout << "Number (frequency) of H1/H3: " << counts(pointerToRecorder->getGroupStrainVector().at(_groupID)).at(0) << " (" << frequencies(pointerToRecorder->getGroupStrainVector().at(_groupID)).at(0) << ")/ " << counts(pointerToRecorder->getGroupStrainVector().at(_groupID)).at(1) << " (" << frequencies(pointerToRecorder->getGroupStrainVector().at(_groupID)).at(1) << ")" << endl;
    }
    if(!pointerToRecorder->getGroupAgeVector().at(_groupID).empty())
    {
        cout << "Age:" << endl;
        cout << "Mean: " << mean(pointerToRecorder->getGroupAgeVector().at(_groupID)) << " sd: " << standardDeviation(pointerToRecorder->getGroupAgeVector().at(_groupID)) << endl << endl;
    }
    if(!pointerToRecorder->getGroupResponseRateVector().at(_groupID).empty())
    {
        cout << "Response rates:" << endl;
        cout << "Mean: " << mean(pointerToRecorder->getGroupResponseRateVector().at(_groupID)) << " sd: " << standardDeviation(pointerToRecorder->getGroupResponseRateVector().at(_groupID)) << endl << endl;
    }
    if(!pointerToRecorder->getGroupAbTitreVector().at(_groupID).empty())
    {
        cout << "Ab titre:" << endl;
        cout << "Mean: " << mean(pointerToRecorder->getGroupAbTitreVector().at(_groupID)) << " sd: " << standardDeviation(pointerToRecorder->getGroupAbTitreVector().at(_groupID)) << endl << endl;
    }
    if(!pointerToRecorder->getGroupComorbiditySeverityVector().at(_groupID).empty())
    {
        cout << "Comorbidity severity:" << endl;
        cout << "Mean: " << mean(pointerToRecorder->getGroupComorbiditySeverityVector().at(_groupID)) << " sd: " << standardDeviation(pointerToRecorder->getGroupComorbiditySeverityVector().at(_groupID)) << endl << endl;
    }
    if(!pointerToRecorder->getGroupSymptomScoreVector().at(_groupID).empty())
    {
        cout << "Symptom score:" << endl;
        cout << "Mean: " << mean(pointerToRecorder->getGroupSymptomScoreVector().at(_groupID)) << " sd: " << standardDeviation(pointerToRecorder->getGroupSymptomScoreVector().at(_groupID)) << endl << endl;
    }
    if(!pointerToRecorder->getGroupSexVector().at(_groupID).empty())
    {
        cout << "Number (frequency) of males/females: " << counts(pointerToRecorder->getGroupSexVector().at(_groupID)).at(0) << " (" << frequencies(pointerToRecorder->getGroupSexVector().at(_groupID)).at(0) << ")/ " << counts(pointerToRecorder->getGroupSexVector().at(_groupID)).at(1) << " (" << frequencies(pointerToRecorder->getGroupSexVector().at(_groupID)).at(1) << ")" << endl;
    }
    if(!pointerToRecorder->getGroupVaccinationStatusVector().at(_groupID).empty())
    {
        cout << "Number (frequency) of vaccinated individuals: " << counts(pointerToRecorder->getGroupVaccinationStatusVector().at(_groupID)).at(0) << " (" << frequencies(pointerToRecorder->getGroupVaccinationStatusVector().at(_groupID)).at(0) << ")" << endl;
    }
    if(!pointerToRecorder->getGroupPreviousFluVector().at(_groupID).empty())
    {
        cout << "Number (frequency) of individuals with previous flu: " << counts(pointerToRecorder->getGroupPreviousFluVector().at(_groupID)).at(0) << " (" << frequencies(pointerToRecorder->getGroupPreviousFluVector().at(_groupID)).at(0) << ")" << endl << endl;
    }
    if(!pointerToRecorder->getGroupAUCVector().at(_groupID).empty())
    {
        cout << "Viral load AUC:" << endl;
        cout << "Mean: " << mean(pointerToRecorder->getGroupAUCVector().at(_groupID)) << " sd: " << standardDeviation(pointerToRecorder->getGroupAUCVector().at(_groupID)) << endl << endl;
    }
}


void Printer::printToFileChosenGroupSummary(int _groupID, string _filename)
{
    ofstream file;
    string filename = (_filename + "_" + patch::to_string(_groupID) + ".txt").c_str();
    file.open(filename);

    file << "GROUP " << _groupID << endl;
    file << "Number of patients: " << pointerToTrial->groupVector.at(_groupID).patientVector.size() << endl << endl;
    if(!pointerToRecorder->getGroupInitialViralLoads().at(_groupID).empty())
    {
        file << "Initial viral loads:" << endl;
        file << "Mean: " << mean(pointerToRecorder->getGroupInitialViralLoads().at(_groupID)) << " sd: " << standardDeviation(pointerToRecorder->getGroupInitialViralLoads().at(_groupID)) << endl << endl;
    }
    if(!pointerToRecorder->getGroupStrainVector().at(_groupID).empty())
    {
        file << "Number (frequency) of H1/H3: " << counts(pointerToRecorder->getGroupStrainVector().at(_groupID)).at(0) << " (" << frequencies(pointerToRecorder->getGroupStrainVector().at(_groupID)).at(0) << ")/ " << counts(pointerToRecorder->getGroupStrainVector().at(_groupID)).at(1) << " (" << frequencies(pointerToRecorder->getGroupStrainVector().at(_groupID)).at(1) << ")" << endl;
    }
    if(!pointerToRecorder->getGroupAgeVector().at(_groupID).empty())
    {
        file << "Age:" << endl;
        file << "Mean: " << mean(pointerToRecorder->getGroupAgeVector().at(_groupID)) << " sd: " << standardDeviation(pointerToRecorder->getGroupAgeVector().at(_groupID)) << endl << endl;
    }
    if(!pointerToRecorder->getGroupResponseRateVector().at(_groupID).empty())
    {
        file << "Response rates:" << endl;
        file << "Mean: " << mean(pointerToRecorder->getGroupResponseRateVector().at(_groupID)) << " sd: " << standardDeviation(pointerToRecorder->getGroupResponseRateVector().at(_groupID)) << endl << endl;
    }
    if(!pointerToRecorder->getGroupAbTitreVector().at(_groupID).empty())
    {
        file << "Ab titre:" << endl;
        file << "Mean: " << mean(pointerToRecorder->getGroupAbTitreVector().at(_groupID)) << " sd: " << standardDeviation(pointerToRecorder->getGroupAbTitreVector().at(_groupID)) << endl << endl;
    }
    if(!pointerToRecorder->getGroupComorbiditySeverityVector().at(_groupID).empty())
    {
        file << "Comorbidity severity:" << endl;
        file << "Mean: " << mean(pointerToRecorder->getGroupComorbiditySeverityVector().at(_groupID)) << " sd: " << standardDeviation(pointerToRecorder->getGroupComorbiditySeverityVector().at(_groupID)) << endl << endl;
    }
    if(!pointerToRecorder->getGroupSymptomScoreVector().at(_groupID).empty())
    {
        file << "Symptom score:" << endl;
        file << "Mean: " << mean(pointerToRecorder->getGroupSymptomScoreVector().at(_groupID)) << " sd: " << standardDeviation(pointerToRecorder->getGroupSymptomScoreVector().at(_groupID)) << endl << endl;
    }
    if(!pointerToRecorder->getGroupSexVector().at(_groupID).empty())
    {
        file << "Number (frequency) of males/females: " << counts(pointerToRecorder->getGroupSexVector().at(_groupID)).at(0) << " (" << frequencies(pointerToRecorder->getGroupSexVector().at(_groupID)).at(0) << ")/ " << counts(pointerToRecorder->getGroupSexVector().at(_groupID)).at(1) << " (" << frequencies(pointerToRecorder->getGroupSexVector().at(_groupID)).at(1) << ")" << endl;
    }
    if(!pointerToRecorder->getGroupVaccinationStatusVector().at(_groupID).empty())
    {
        file << "Number (frequency) of vaccinated individuals: " << counts(pointerToRecorder->getGroupVaccinationStatusVector().at(_groupID)).at(0) << " (" << frequencies(pointerToRecorder->getGroupVaccinationStatusVector().at(_groupID)).at(0) << ")" << endl;
    }
    if(!pointerToRecorder->getGroupPreviousFluVector().at(_groupID).empty())
    {
        file << "Number (frequency) of individuals with previous flu: " << counts(pointerToRecorder->getGroupPreviousFluVector().at(_groupID)).at(0) << " (" << frequencies(pointerToRecorder->getGroupPreviousFluVector().at(_groupID)).at(0) << ")" << endl << endl;
    }
    if(!pointerToRecorder->getGroupAUCVector().at(_groupID).empty())
    {
        file << "Viral load AUC:" << endl;
        file << "Mean: " << mean(pointerToRecorder->getGroupAUCVector().at(_groupID)) << " sd: " << standardDeviation(pointerToRecorder->getGroupAUCVector().at(_groupID)) << endl << endl;
    }

    file.close();
}


void Printer::printTrialSummary()
{
    cout << "TRIAL SUMMARY" << endl << endl;
    cout << "Clinical efficacy (all): " << pointerToTrial->getClinicalEfficacy() << endl;
    cout << "Clinical efficacy (infected only): " << pointerToTrial->getClinicalEfficacyInfectedOnly() << endl << endl;
    cout << "Total number of drop-outs: " << pointerToRecorder->getTotalDropOuts() << endl;
    cout << "Total number of patients excluded: " << pointerToRecorder->getTotalExcluded() << endl << endl;
    if(!pointerToRecorder->getDropOutsInGroups().empty())
    {
        for(int i=0; i<pointerToTrial->groupVector.size(); ++i)
        {
            cout << "Drop-outs in group " << i << ": " << pointerToRecorder->getDropOutsInGroups().at(i) << endl;
        }
        cout << endl;
    }

    if(!pointerToRecorder->getExcludedInGroups().empty())
    {
        for(int i=0; i<pointerToTrial->groupVector.size(); ++i)
        {
            cout << "Patients excluded from group " << i << ": " << pointerToRecorder->getExcludedInGroups().at(i) << endl;
        }
        cout << endl;
    }

    if(!pointerToRecorder->getGroupAUCVector().empty())
    {
        for(int i=0; i<pointerToTrial->groupVector.size(); ++i)
        {
            if(!pointerToRecorder->getGroupAUCVector().at(i).empty())
                cout << "Mean (sd) viral load AUC in group " << i << ": " << mean(pointerToRecorder->getGroupAUCVector().at(i)) << " (" << standardDeviation(pointerToRecorder->getGroupAUCVector().at(i)) << ")" << endl;
            else
                cout << "Viral load AUC has not been recorded in group " << i << endl;
        }
        cout << endl;
    }

    if(!pointerToTrial->getDataAboveLLOQ().empty())
    {
        for(int i=0; i<pointerToTrial->getDataAboveLLOQ().size(); ++i)
        {
            cout << "Mean number of viral load data points above LLOQ (qPCR) (" << pointerToTrial->getLimitOfDetectionPCR() << ") in group " << i << ": " << pointerToTrial->getDataAboveLLOQ().at(i) << endl;
        }
        cout << endl;
    }

    if(!pointerToTrial->getNumberInfected().empty())
    {
        for(int i=0; i<pointerToTrial->getNumberInfected().size(); ++i)
        {
            cout << "Number of infected in group " << i << ": " << pointerToTrial->getNumberInfected().at(i) << endl;
        }
        cout << endl;
    }
}


void Printer::printToFileTrialSummary(string _filename)
{
    ofstream file;
    file.open(_filename + ".txt");

    file << "TRIAL SUMMARY" << endl << endl;
    file << "Clinical efficacy (all): " << pointerToTrial->getClinicalEfficacy() << endl;
    file << "Clinical efficacy (infected only): " << pointerToTrial->getClinicalEfficacyInfectedOnly() << endl << endl;
    file << "Total number of drop-outs: " << pointerToRecorder->getTotalDropOuts() << endl;
    file << "Total number of patients excluded: " << pointerToRecorder->getTotalExcluded() << endl << endl;
    if(!pointerToRecorder->getDropOutsInGroups().empty())
    {
        for(int i=0; i<pointerToTrial->groupVector.size(); ++i)
        {
            file << "Drop-outs in group " << i << ": " << pointerToRecorder->getDropOutsInGroups().at(i) << endl;
        }
        file << endl;
    }

    if(!pointerToRecorder->getExcludedInGroups().empty())
    {
        for(int i=0; i<pointerToTrial->groupVector.size(); ++i)
        {
            file << "Patients excluded from group " << i << ": " << pointerToRecorder->getExcludedInGroups().at(i) << endl;
        }
        file << endl;
    }

    if(!pointerToRecorder->getGroupAUCVector().empty())
    {
        for(int i=0; i<pointerToTrial->groupVector.size(); ++i)
        {
            if(!pointerToRecorder->getGroupAUCVector().at(i).empty())
                file << "Mean (sd) viral load AUC in group " << i << ": " << mean(pointerToRecorder->getGroupAUCVector().at(i)) << " (" << standardDeviation(pointerToRecorder->getGroupAUCVector().at(i)) << ")" << endl;
            else
                file << "Viral load AUC has not been recorded in group " << i << endl;
        }
        file << endl;
    }

    if(!pointerToTrial->getDataAboveLLOQ().empty())
    {
        for(int i=0; i<pointerToTrial->getDataAboveLLOQ().size(); ++i)
        {
            file << "Mean number of viral load data points above LLOQ (qPCR) (" << pointerToTrial->getLimitOfDetectionPCR() << ") in group " << i << ": " << pointerToTrial->getDataAboveLLOQ().at(i) << endl;
        }
        file << endl;
    }

    if(!pointerToTrial->getNumberInfected().empty())
    {
        for(int i=0; i<pointerToTrial->getNumberInfected().size(); ++i)
        {
            file << "Number of infected in group " << i << ": " << pointerToTrial->getNumberInfected().at(i) << endl;
        }
        file << endl;
    }
}


void Printer::printDataInGroupsToCSV(string _filename, bool _censored)
{
    ofstream file;
    file.open(_filename);
    if(_censored==false)
    {
        file << "Group" << "," << "Patient" << "," << "Day" << "," << "VL.TCID" << "," << "VL.PCR" << "," << "Temperature" << "," << "TotSymptom" << endl;
        int patient = 0;
        for(int a=0; a<pointerToRecorder->getGroupRecordedViralLoadTCID50().size(); ++a)
        {
            for(int b=0; b<pointerToRecorder->getGroupRecordedViralLoadTCID50().at(a).size(); ++b)
            {
                patient++;
                for(int c=0; c<pointerToRecorder->getGroupRecordedViralLoadTCID50().at(a).at(b).size(); ++c)
                {
                    file << a << "," << patient << "," << c << "," << pointerToRecorder->getGroupRecordedViralLoadTCID50().at(a).at(b).at(c).at(1) << ",";
                    file << log10(pointerToRecorder->getGroupRecordedViralLoadValues().at(a).at(b).at(c).at(1)) << "," << pointerToRecorder->getGroupRecordedTemperatureScores().at(a).at(b).at(c).at(1) << ",";
                    file << pointerToRecorder->getGroupRecordedSymptomScores().at(a).at(b).at(c).at(1) << endl;
                }
            }
        }
    }
    if(_censored==true)
    {
        file << "Group" << "," << "Patient" << "," << "Day" << "," << "VL.TCID" << "," << "TCIDcens" << "," << "VL.PCR" << "," << "PCRcens" << "," << "Temperature" << "," << "TotSymptom" << endl;
        int patient = 0;
        for(int a=0; a<pointerToRecorder->getGroupRecordedViralLoadTCID50().size(); ++a)
        {
            for(int b=0; b<pointerToRecorder->getGroupRecordedViralLoadTCID50().at(a).size(); ++b)
            {
                patient++;
                for(int c=0; c<pointerToRecorder->getGroupRecordedViralLoadTCID50().at(a).at(b).size(); ++c)
                {
                    file << a << "," << patient << "," << c << "," << pointerToRecorder->getGroupRecordedViralLoadTCID50().at(a).at(b).at(c).at(1) << ",";
                    if(pointerToRecorder->getGroupRecordedViralLoadTCID50().at(a).at(b).at(c).at(1) <= pointerToTrial->getLimitOfDetectionTCID())
                        file << 1 << ",";
                    else
                        file << 0 << ",";
                    file << log10(pointerToRecorder->getGroupRecordedViralLoadValues().at(a).at(b).at(c).at(1)) << ",";
                    if(pointerToRecorder->getGroupRecordedViralLoadValues().at(a).at(b).at(c).at(1) <= pointerToTrial->getLimitOfDetectionPCR())
                        file << 1 << ",";
                    else
                        file << 0 << ",";
                    file << pointerToRecorder->getGroupRecordedTemperatureScores().at(a).at(b).at(c).at(1) << "," << pointerToRecorder->getGroupRecordedSymptomScores().at(a).at(b).at(c).at(1) << endl;
                }
            }
        }
    }
    file.close();
}


void Printer::printRocheDataInGroupsToCSV(string _filename, bool _censored)
{
    ofstream file;
    file.open(_filename);
    if(_censored==false)
    {
        file << "Group" << "," << "Patient" << "," << "Day" << "," << "VL.TCID" << "," << "VL.PCR" << "," << "Temperature" << endl;
        int patient = 0;
        for(int a=0; a<pointerToRecorder->getGroupRecordedViralLoadTCID50().size(); ++a)
        {
            for(int b=0; b<pointerToRecorder->getGroupRecordedViralLoadTCID50().at(a).size(); ++b)
            {
                patient++;
                for(int c=0; c<pointerToRecorder->getGroupRecordedViralLoadTCID50().at(a).at(b).size(); ++c)
                {
                    if(c<=1)
                        file << a << "," << patient << "," << c << "," << pointerToRecorder->getGroupRecordedViralLoadTCID50().at(a).at(b).at(c).at(1) << ",";
                    else
                        file << a << "," << patient << "," << (2*c - 1) << "," << pointerToRecorder->getGroupRecordedViralLoadTCID50().at(a).at(b).at(c).at(1) << ",";
                    file << log10(pointerToRecorder->getGroupRecordedViralLoadValues().at(a).at(b).at(c).at(1)) << "," << pointerToRecorder->getGroupRecordedSymptomScores().at(a).at(b).at(c).at(1) << endl;
                }
            }
        }
    }
    if(_censored==true)
    {
        file << "Group" << "," << "Patient" << "," << "Day" << "," << "VL.TCID" << "," << "TCIDcens" << "," << "VL.PCR" << "," << "PCRcens" << "," << "Temperature" << endl;
        int patient = 0;
        for(int a=0; a<pointerToRecorder->getGroupRecordedViralLoadTCID50().size(); ++a)
        {
            for(int b=0; b<pointerToRecorder->getGroupRecordedViralLoadTCID50().at(a).size(); ++b)
            {
                patient++;
                for(int c=0; c<pointerToRecorder->getGroupRecordedViralLoadTCID50().at(a).at(b).size(); ++c)
                {
                    if(c<=1)
                        file << a << "," << patient << "," << c << "," << pointerToRecorder->getGroupRecordedViralLoadTCID50().at(a).at(b).at(c).at(1) << ",";
                    else
                        file << a << "," << patient << "," << (2*c - 1) << "," << pointerToRecorder->getGroupRecordedViralLoadTCID50().at(a).at(b).at(c).at(1) << ",";
                    if(pointerToRecorder->getGroupRecordedViralLoadTCID50().at(a).at(b).at(c).at(1) <= pointerToTrial->getLimitOfDetectionTCID())
                        file << 1 << ",";
                    else
                        file << 0 << ",";
                    file << log10(pointerToRecorder->getGroupRecordedViralLoadValues().at(a).at(b).at(c).at(1)) << ",";
                    if(pointerToRecorder->getGroupRecordedViralLoadValues().at(a).at(b).at(c).at(1) <= pointerToTrial->getLimitOfDetectionPCR())
                        file << 1 << ",";
                    else
                        file << 0 << ",";
                    file << pointerToRecorder->getGroupRecordedSymptomScores().at(a).at(b).at(c).at(1) << endl;
                }
            }
        }
    }
    file.close();
}


void Printer::printChallengeDataInGroupsToCSV(string _filename, bool _censored)
{
    ofstream file;
    file.open(_filename);
    if(_censored==false)
    {
        file << "Group" << "," << "Patient" << "," << "Day" << "," << "VL.TCID" << "," << "VL.PCR" << "," << "Temperature" << endl;
        int patient = 0;
        for(int a=0; a<pointerToRecorder->getGroupRecordedViralLoadTCID50().size(); ++a)
        {
            for(int b=0; b<pointerToRecorder->getGroupRecordedViralLoadTCID50().at(a).size(); ++b)
            {
                patient++;

                for(int c=1; c<6; ++c)
                {
                    file << a << "," << patient << "," << ((static_cast<double>(c) + 1)/2) << "," << pointerToRecorder->getGroupRecordedViralLoadTCID50().at(a).at(b).at(c).at(1) << ",";
                    file << log10(pointerToRecorder->getGroupRecordedViralLoadValues().at(a).at(b).at(c).at(1)) << "," << pointerToRecorder->getGroupRecordedSymptomScores().at(a).at(b).at(c).at(1) << endl;
                }
                for(int c=6; c<pointerToRecorder->getGroupRecordedViralLoadTCID50().at(a).at(b).size(); ++c)
                {
                    file << a << "," << patient << "," << ((c - 2)) << "," << pointerToRecorder->getGroupRecordedViralLoadTCID50().at(a).at(b).at(c).at(1) << ",";
                    file << log10(pointerToRecorder->getGroupRecordedViralLoadValues().at(a).at(b).at(c).at(1)) << "," << pointerToRecorder->getGroupRecordedSymptomScores().at(a).at(b).at(c).at(1) << endl;
                }
            }
        }
    }
    if(_censored==true)
    {
        file << "Group" << "," << "Patient" << "," << "Day" << "," << "VL.TCID" << "," << "TCIDcens" << "," << "VL.PCR" << "," << "PCRcens" << "," << "Temperature" << endl;
        int patient = 0;
        for(int a=0; a<pointerToRecorder->getGroupRecordedViralLoadTCID50().size(); ++a)
        {
            for(int b=0; b<pointerToRecorder->getGroupRecordedViralLoadTCID50().at(a).size(); ++b)
            {
                patient++;

                for(int c=1; c<6; ++c)
                {
                    file << a << "," << patient << "," << ((static_cast<double>(c) + 1)/2) << "," << pointerToRecorder->getGroupRecordedViralLoadTCID50().at(a).at(b).at(c).at(1) << ",";
                    if(pointerToRecorder->getGroupRecordedViralLoadTCID50().at(a).at(b).at(c).at(1) <= pointerToTrial->getLimitOfDetectionTCID())
                        file << 1 << ",";
                    else
                        file << 0 << ",";
                    file << log10(pointerToRecorder->getGroupRecordedViralLoadValues().at(a).at(b).at(c).at(1)) << ",";
                    if(pointerToRecorder->getGroupRecordedViralLoadValues().at(a).at(b).at(c).at(1) <= pointerToTrial->getLimitOfDetectionPCR())
                        file << 1 << ",";
                    else
                        file << 0 << ",";
                    file << pointerToRecorder->getGroupRecordedSymptomScores().at(a).at(b).at(c).at(1) << endl;
                }
                for(int c=6; c<pointerToRecorder->getGroupRecordedViralLoadTCID50().at(a).at(b).size(); ++c)
                {
                    file << a << "," << patient << "," << ((c - 2)) << "," << pointerToRecorder->getGroupRecordedViralLoadTCID50().at(a).at(b).at(c).at(1) << ",";
                    if(pointerToRecorder->getGroupRecordedViralLoadTCID50().at(a).at(b).at(c).at(1) <= pointerToTrial->getLimitOfDetectionTCID())
                        file << 1 << ",";
                    else
                        file << 0 << ",";
                    file << log10(pointerToRecorder->getGroupRecordedViralLoadValues().at(a).at(b).at(c).at(1)) << ",";
                    if(pointerToRecorder->getGroupRecordedViralLoadValues().at(a).at(b).at(c).at(1) <= pointerToTrial->getLimitOfDetectionPCR())
                        file << 1 << ",";
                    else
                        file << 0 << ",";
                    file << pointerToRecorder->getGroupRecordedSymptomScores().at(a).at(b).at(c).at(1) << endl;
                }
            }
        }
    }
    file.close();
}


void Printer::printH1H3DataInGroupsToCSV(string _filenameH1, string _filenameH3, bool _censored)
{
    ofstream file;

    if(_censored==false)
    {
        file.open(_filenameH1);

        file << "Group" << "," << "Patient" << "," << "Day" << "," << "VL.TCID" << "," << "VL.PCR" << "," << "Temperature" << endl;
        int patient = 0;
        for(int a=0; a<2; ++a)
        {
            for(int b=0; b<pointerToRecorder->getGroupRecordedViralLoadTCID50().at(a).size(); ++b)
            {
                patient++;
                for(int c=0; c<pointerToRecorder->getGroupRecordedViralLoadTCID50().at(a).at(b).size(); ++c)
                {
                    file << a << "," << patient << "," << (c + 1) << "," << pointerToRecorder->getGroupRecordedViralLoadTCID50().at(a).at(b).at(c).at(1) << ",";
                    file << log10(pointerToRecorder->getGroupRecordedViralLoadValues().at(a).at(b).at(c).at(1)) << "," << pointerToRecorder->getGroupRecordedSymptomScores().at(a).at(b).at(c).at(1) << endl;
                }
            }
        }

        file.close();

        file.open(_filenameH3);

        file << "Group" << "," << "Patient" << "," << "Day" << "," << "VL.TCID" << "," << "VL.PCR" << "," << "Temperature" << endl;
        patient = 0;
        for(int a=2; a<4; ++a)
        {
            for(int b=0; b<pointerToRecorder->getGroupRecordedViralLoadTCID50().at(a).size(); ++b)
            {
                patient++;
                for(int c=0; c<pointerToRecorder->getGroupRecordedViralLoadTCID50().at(a).at(b).size(); ++c)
                {
                    file << (a - 2) << "," << patient << "," << (c + 1) << "," << pointerToRecorder->getGroupRecordedViralLoadTCID50().at(a).at(b).at(c).at(1) << ",";
                    file << log10(pointerToRecorder->getGroupRecordedViralLoadValues().at(a).at(b).at(c).at(1)) << "," << pointerToRecorder->getGroupRecordedSymptomScores().at(a).at(b).at(c).at(1) << endl;
                }
            }
        }

        file.close();
    }


    if(_censored==true)
    {
        file.open(_filenameH1);

        file << "Group" << "," << "Patient" << "," << "Day" << "," << "VL.TCID" << "," << "TCIDcens" << "," << "VL.PCR" << "," << "PCRcens" << "," << "Temperature" << endl;
        int patient = 0;
        for(int a=0; a<2; ++a)
        {
            for(int b=0; b<pointerToRecorder->getGroupRecordedViralLoadTCID50().at(a).size(); ++b)
            {
                patient++;
                for(int c=0; c<pointerToRecorder->getGroupRecordedViralLoadTCID50().at(a).at(b).size(); ++c)
                {
                    file << a << "," << patient << "," << (c + 1) << "," << pointerToRecorder->getGroupRecordedViralLoadTCID50().at(a).at(b).at(c).at(1) << ",";
                    if(pointerToRecorder->getGroupRecordedViralLoadTCID50().at(a).at(b).at(c).at(1) <= pointerToTrial->getLimitOfDetectionTCID())
                        file << 1 << ",";
                    else
                        file << 0 << ",";
                    file << log10(pointerToRecorder->getGroupRecordedViralLoadValues().at(a).at(b).at(c).at(1)) << ",";
                    if(pointerToRecorder->getGroupRecordedViralLoadValues().at(a).at(b).at(c).at(1) <= pointerToTrial->getLimitOfDetectionPCR())
                        file << 1 << ",";
                    else
                        file << 0 << ",";
                    file << pointerToRecorder->getGroupRecordedSymptomScores().at(a).at(b).at(c).at(1) << endl;
                }
            }
        }

        file.close();

        file.open(_filenameH3);

        file << "Group" << "," << "Patient" << "," << "Day" << "," << "VL.TCID" << "," << "TCIDcens" << "," << "VL.PCR" << "," << "PCRcens" << "," << "Temperature" << endl;
        patient = 0;
        for(int a=2; a<4; ++a)
        {
            for(int b=0; b<pointerToRecorder->getGroupRecordedViralLoadTCID50().at(a).size(); ++b)
            {
                patient++;
                for(int c=0; c<pointerToRecorder->getGroupRecordedViralLoadTCID50().at(a).at(b).size(); ++c)
                {
                    file << (a - 2) << "," << patient << "," << (c + 1) << "," << pointerToRecorder->getGroupRecordedViralLoadTCID50().at(a).at(b).at(c).at(1) << ",";
                    if(pointerToRecorder->getGroupRecordedViralLoadTCID50().at(a).at(b).at(c).at(1) <= pointerToTrial->getLimitOfDetectionTCID())
                        file << 1 << ",";
                    else
                        file << 0 << ",";
                    file << log10(pointerToRecorder->getGroupRecordedViralLoadValues().at(a).at(b).at(c).at(1)) << ",";
                    if(pointerToRecorder->getGroupRecordedViralLoadValues().at(a).at(b).at(c).at(1) <= pointerToTrial->getLimitOfDetectionPCR())
                        file << 1 << ",";
                    else
                        file << 0 << ",";
                    file << pointerToRecorder->getGroupRecordedSymptomScores().at(a).at(b).at(c).at(1) << endl;
                }
            }
        }

        file.close();
    }

}


void Printer::printTCIDInGroupsToCSV(string _filename, bool _censored)
{
    ofstream file;
    file.open(_filename);
    if(_censored==false)
    {
        file << "Group" << "," << "Patient" << "," << "Day" << "," << "VL.TCID" << endl;
        int patient = 0;
        for(int a=0; a<pointerToRecorder->getGroupRecordedViralLoadTCID50().size(); ++a)
        {
            for(int b=0; b<pointerToRecorder->getGroupRecordedViralLoadTCID50().at(a).size(); ++b)
            {
                patient++;
                for(int c=0; c<pointerToRecorder->getGroupRecordedViralLoadTCID50().at(a).at(b).size(); ++c)
                {
                    file << a << "," << patient << "," << (c + 1) << "," << pointerToRecorder->getGroupRecordedViralLoadTCID50().at(a).at(b).at(c).at(1) << endl;
                }
            }
        }
    }
    else if(_censored==true)
    {
        file << "Group" << "," << "Patient" << "," << "Day" << "," << "VL.TCID" << "," << "TCIDcens" << endl;
        int patient = 0;
        for(int a=0; a<pointerToRecorder->getGroupRecordedViralLoadTCID50().size(); ++a)
        {
            for(int b=0; b<pointerToRecorder->getGroupRecordedViralLoadTCID50().at(a).size(); ++b)
            {
                patient++;
                for(int c=0; c<pointerToRecorder->getGroupRecordedViralLoadTCID50().at(a).at(b).size(); ++c)
                {
                    file << a << "," << patient << "," << (c+1) << "," << pointerToRecorder->getGroupRecordedViralLoadTCID50().at(a).at(b).at(c).at(1) << ",";
                    if(pointerToRecorder->getGroupRecordedViralLoadTCID50().at(a).at(b).at(c).at(1) <= pointerToTrial->getLimitOfDetectionTCID())
                        file << 1 << endl;
                    else
                        file << 0 << endl;
                }
            }
        }
    }

    file.close();
}


void Printer::printPCRInGroupsToCSV(string _filename, bool _censored)
{
    ofstream file;
    file.open(_filename);
    if(_censored==false)
    {
        file << "Group" << "," << "Patient" << "," << "Day" << "," << "VL.PCR" << endl;
        int patient = 0;
        for(int a=0; a<pointerToRecorder->getGroupRecordedViralLoadValues().size(); ++a)
        {
            for(int b=0; b<pointerToRecorder->getGroupRecordedViralLoadValues().at(a).size(); ++b)
            {
                patient++;
                for(int c=0; c<pointerToRecorder->getGroupRecordedViralLoadValues().at(a).at(b).size(); ++c)
                {
                    file << a << "," << patient << "," << (c + 1) << "," << pointerToRecorder->getGroupRecordedViralLoadValues().at(a).at(b).at(c).at(1) << endl;
                }
            }
        }
    }
    else if(_censored==true)
    {
        file << "Group" << "," << "Patient" << "," << "Day" << "," << "VL.PCR" << "," << "PCRcens" << endl;
        int patient = 0;
        for(int a=0; a<pointerToRecorder->getGroupRecordedViralLoadValues().size(); ++a)
        {
            for(int b=0; b<pointerToRecorder->getGroupRecordedViralLoadValues().at(a).size(); ++b)
            {
                patient++;
                for(int c=0; c<pointerToRecorder->getGroupRecordedViralLoadValues().at(a).at(b).size(); ++c)
                {
                    file << a << "," << patient << "," << (c+1) << "," << pointerToRecorder->getGroupRecordedViralLoadValues().at(a).at(b).at(c).at(1) << ",";
                    if(pointerToRecorder->getGroupRecordedViralLoadValues().at(a).at(b).at(c).at(1) <= pointerToTrial->getLimitOfDetectionPCR())
                        file << 1 << endl;
                    else
                        file << 0 << endl;
                }
            }
        }
    }

    file.close();
}


void Printer::printLogPCRInGroupsToCSV(string _filename, bool _censored)
{
    ofstream file;
    file.open(_filename);
    if(_censored==false)
    {
        file << "Group" << "," << "Patient" << "," << "Day" << "," << "VL.LogPCR" << endl;
        int patient = 0;
        for(int a=0; a<pointerToRecorder->getGroupRecordedViralLoadValues().size(); ++a)
        {
            for(int b=0; b<pointerToRecorder->getGroupRecordedViralLoadValues().at(a).size(); ++b)
            {
                patient++;
                for(int c=0; c<pointerToRecorder->getGroupRecordedViralLoadValues().at(a).at(b).size(); ++c)
                {
                    file << a << "," << patient << "," << (c + 1) << "," << log10(pointerToRecorder->getGroupRecordedViralLoadValues().at(a).at(b).at(c).at(1)) << endl;
                }
            }
        }
    }
    else if(_censored==true)
    {
        file << "Group" << "," << "Patient" << "," << "Day" << "," << "VL.LogPCR" << "," << "LogPCRcens" << endl;
        int patient = 0;
        for(int a=0; a<pointerToRecorder->getGroupRecordedViralLoadValues().size(); ++a)
        {
            for(int b=0; b<pointerToRecorder->getGroupRecordedViralLoadValues().at(a).size(); ++b)
            {
                patient++;
                for(int c=0; c<pointerToRecorder->getGroupRecordedViralLoadValues().at(a).at(b).size(); ++c)
                {
                    file << a << "," << patient << "," << (c+1) << "," << log10(pointerToRecorder->getGroupRecordedViralLoadValues().at(a).at(b).at(c).at(1)) << ",";
                    if(pointerToRecorder->getGroupRecordedViralLoadValues().at(a).at(b).at(c).at(1) <= pointerToTrial->getLimitOfDetectionPCR())
                        file << 1 << endl;
                    else
                        file << 0 << endl;
                }
            }
        }
    }

    file.close();
}


void Printer::printTemperatureInGroupsToCSV(string _filename)
{
    ofstream file;
    file.open(_filename);
    file << "Group" << "," << "Patient" << "," << "Day" << "," << "VL.PCR" << endl;
    int patient = 0;
    for(int a=0; a<pointerToRecorder->getGroupRecordedSymptomScores().size(); ++a)
    {
        for(int b=0; b<pointerToRecorder->getGroupRecordedSymptomScores().at(a).size(); ++b)
        {
            patient++;
            for(int c=0; c<pointerToRecorder->getGroupRecordedSymptomScores().at(a).at(b).size(); ++c)
            {
                file << a << "," << patient << "," << (c + 1) << "," << pointerToRecorder->getGroupRecordedSymptomScores().at(a).at(b).at(c).at(1) << endl;
            }
        }
    }
    file.close();
}


void Printer::printVLHistoryInGroupsToCSV(string _filename)
{
    ofstream file;
    file.open(_filename);

    file << "Group" << "," << "Patient" << "," << "Time" << "," << "VL" << endl;
    int patient = 0;
    for(int a=0; a<pointerToRecorder->getGroupViralLoadHistoryRecords().size(); ++a)
    {
        for(int b=0; b<pointerToRecorder->getGroupViralLoadHistoryRecords().at(a).size(); ++b)
        {
            patient++;
            for(int c=0; c<pointerToRecorder->getGroupViralLoadHistoryRecords().at(a).at(b).size(); ++c)
            {
                file << a << "," << patient << "," << pointerToRecorder->getGroupViralLoadHistoryRecords().at(a).at(b).at(c).at(0) << "," << pointerToRecorder->getGroupViralLoadHistoryRecords().at(a).at(b).at(c).at(1) << endl;
            }
        }
    }

    file.close();
}
