# Supplementary material for: Using Clinical Trial Simulators to Analyse the Sources of Variance in Clinical Trials of Novel Therapies for Acute Viral Infections
Source: PLoS One. 2016 Jun 22;11(6):e0156622. doi: 10.1371/journal.pone.0156622 (PMC4917234; doi:10.1371/journal.pone.0156622)
Supplement: S3 File — S3 does not contain any information that would allow the identification of human subjects. (ZIP) [file pone.0156622.s003.zip › CTSCode/Printer.h]

//Influenza Clinical Trial Simulator
//Copyright Carolin Vegvari 2016

//This program is free software: you can redistribute it and/or modify
//it under the terms of the GNU General Public License as published by
//the Free Software Foundation, either version 3 of the License, or
//(at your option) any later version.

//This program is distributed in the hope that it will be useful,
//but WITHOUT ANY WARRANTY; without even the implied warranty of
//MERCHANTABILITY or FITNESS FOR A PARTICULAR PURPOSE.  See the
//GNU General Public License for more details.

//You should have received a copy of the GNU General Public License
//along with this program.  If not, see <http://www.gnu.org/licenses/>.


/******************************************************************************************************/
/** Print values, vectors, summaries of population, trial groups and individuals to screen or to file */
/** Printer can be instantiated with pointers to population, trial, recorder and statistics module    */
/** for printing summaries, or without these pointers (all NULL) for only printing passed objects.    */
/** Includes functions for printing to text files (summaries) and to csv files (trial data).          */
/******************************************************************************************************/


#ifndef PRINTER_H_INCLUDED
#define PRINTER_H_INCLUDED

#include <vector>
#include <string>
#include "Population.h"
#include "Trial.h"
#include "Recorder.h"
#include "Statistics_Module.h"

class Printer
{
public:
    Printer(Population &_population, Trial &_trial, Recorder &_recorder, Statistics_Module &_stats);
    Printer();  //pointers to population, trial, recorder and statistics module are set to NULL
    ~Printer();

    //print passed vectors/value to screen
    template<typename T>
    void printValues(const vector<vector<vector<vector<T> > > > &_vector);
    template<typename T>
    void printValues(const vector<vector<vector<T> > > &_vector);
    template<typename T>
    void printValues(const vector<vector<T> > &_vector);
    template<typename T>
    void printValues(const vector<T> &_vector);
    template<typename T>
    void printValue(T _value);

    //print passed vector/value to txt file
    template<typename T>
    void printToFileValues(const vector<vector<vector<vector<T> > > > &_vector, string _filename);
    template<typename T>
    void printToFileValues(const vector<vector<vector<T> > > &_vector, string _filename);
    template<typename T>
    void printToFileValues(const vector<vector<T> > &_vector, string _filename);
    template<typename T>
    void printToFileValues(const vector<T> &_vector, string _filename);
    template<typename T>
    void printToFileValue(T _value, string _filename);

    //print mean and standard deviation for passed vector
    //print title (should be name of variable printed)
    template<typename T>
    void printMeanStd(const vector<T> &_vector, string _title);

    //print summary values (mean, sd, counts for binary variables)
    //for population to screen or to txt file
    //variables that are not set/recorded are not printed
    void printPopulationSummary();
    void printToFilePopulationSummary(string _filename="populationSummary.txt");

    //print summary for each group (mean, sd, counts)
    //to screen or to txt file
    //variables that are not set/recorded are not printed
    void printGroupSummary();
    void printToFileGroupSummary(string _filename="groupSummary.txt");

    //print summary for each individual (all variable values)
    //to screen or to txt file
    //variables that are not set are 0
    void printIndividualSummary();
    void printToFileIndividualSummary(string _filename="individualSummary.txt");

    //print summary for each individual listed in each group
    //(all variables) to screen or to txt file
    //variables that are not set are 0
    void printIndividualInGroupSummary();
    void printToFileIndividualInGroupSummary(string _filename="individualInGroupSummary.txt");

    //print summary of individual with passed ID only
    //(all variables) to screen or to txt file
    //variables that are not set are 0
    void printChosenIndividualSummary(int _patientID);
    void printToFileChosenIndividualSummary(int _patientID, string _filename="individual");

    //print summary of chosen group (give group number/ID)
    //only (mean, sd, counts) to screen or to txt file
    //variables that are not set/recorded are not printed
    void printChosenGroupSummary(int _groupID);
    void printToFileChosenGroupSummary(int _groupID, string _filename="group");

    //TO DO: Add other summary variables that characterise trial
    //currently: drop-outs and excluded (in total and for each group)
    //mean/sd viral load AUC for each group
    //mean/sd viral load data points above LLOQ for each group
    //number of infected individuals in each group
    void printTrialSummary();
    void printToFileTrialSummary(string _filename="trialSummary.txt");

    //Functions to print trial data (measurements for each patient) to csv file for further processing, e.g. in R
    //prints TCID50, qPCR, temperature and total symptom score data from daily measurements to file,
    //if _censored is true includes columns with censoring indicators for TCID50 and qPCR measurements
    void printDataInGroupsToCSV(string _filename="groupData.csv", bool _censored=false);
    //prints TCID50, qPCR, and temperature data from measurements according to Roche protocol to file (measurements on days 1.0, 1.5, 2.0, 2.5, 3.0, 4.0, 5.0, 6.0, 7.0, 8.0, 9.0),
    //if _censored is true includes columns with censoring indicators for TCID50 and qPCR measurements
    void printRocheDataInGroupsToCSV(string _filename="groupData.csv", bool _censored=false);
    //prints TCID50, qPCR and temperature data from daily measurements to file,
    //if _censored is true includes columns with censoring indicators for TCID50 and qPCR measurements
    void printChallengeDataInGroupsToCSV(string _filename="challengeData.csv", bool _censored=false);
    //prints TCID50, qPCR and temperature data from daily measurements to file for multicentre hospital studies where different strains may be circulating
    //prints separate files for H1 and H3 patients
    //if _censored is true includes columns with censoring indicators for TCID50 and qPCR measurements
    void printH1H3DataInGroupsToCSV(string _filenameH1="groupH1Data.csv", string _filenameH3="groupH3Data.csv", bool _censored=false);
    //prints TCID50 data from daily measurements to file
    //if _censored is true includes columns with censoring indicators for measurements
    void printTCIDInGroupsToCSV(string _filename="groupTCID.csv", bool _censored=false);
    //prints qPCR data from daily measurements to file (natural scale values)
    //if _censored is true includes columns with censoring indicators for measurements
    void printPCRInGroupsToCSV(string _filename="groupPCR.csv", bool _censored=false);
    //prints qPCR data from daily measurements to file (log10 values)
    //if _censored is true includes columns with censoring indicators for measurements
    void printLogPCRInGroupsToCSV(string _filename="groupLogPCR.csv", bool _censored=false);
    //prints temperatures values from daily measurements to file
    void printTemperatureInGroupsToCSV(string _filename="groupTemp.csv");
    //print VL data from integrating TV (or TVA) model over time for each patient to file (entire time course)
    void printVLHistoryInGroupsToCSV(string _filename="VL.csv");


private:
    Population *pointerToPopulation;
    Trial *pointerToTrial;
    Recorder *pointerToRecorder;
    Statistics_Module *pointerToStats;

};

#endif // PRINTER_H_INCLUDED
