# Supplementary material for: Using Clinical Trial Simulators to Analyse the Sources of Variance in Clinical Trials of Novel Therapies for Acute Viral Infections
Source: PLoS One. 2016 Jun 22;11(6):e0156622. doi: 10.1371/journal.pone.0156622 (PMC4917234; doi:10.1371/journal.pone.0156622)
Supplement: S3 File — S3 does not contain any information that would allow the identification of human subjects. (ZIP) [file pone.0156622.s003.zip › CTSCode/Printer.inl]

//Influenza Clinical Trial Simulator
//Copyright Carolin Vegvari 2016

//This program is free software: you can redistribute it and/or modify
//it under the terms of the GNU General Public License as published by
//the Free Software Foundation, either version 3 of the License, or
//(at your option) any later version.

//This program is distributed in the hope that it will be useful,
//but WITHOUT ANY WARRANTY; without even the implied warranty of
//MERCHANTABILITY or FITNESS FOR A PARTICULAR PURPOSE.  See the
//GNU General Public License for more details.

//You should have received a copy of the GNU General Public License
//along with this program.  If not, see <http://www.gnu.org/licenses/>.


#include <iostream>
#include <fstream>
#include "Printer.h"

using std::vector;
using std::string;

template<typename T>
void Printer::printValues(const vector<vector<vector<vector<T> > > > &_vector)
{
    for(int i=0; i<_vector.size(); ++i)
    {
        for(int j=0; j<_vector.at(i).size(); ++j)
        {
            for(int k=0; k<_vector.at(i).at(j).size(); ++k)
            {
                for(int l=0; l<_vector.at(i).at(j).at(k).size(); ++l)
                {
                    std::cout << _vector.at(i).at(j).at(k).at(l) << " ";
                }
                std::cout << std::endl;
            }
            std::cout << std::endl;
        }
        std::cout << std::endl;
    }
}

template<typename T>
void Printer::printValues(const vector<vector<vector<T> > > &_vector)
{
    for(int i=0; i<_vector.size(); ++i)
    {
        for(int j=0; j<_vector.at(i).size(); ++j)
        {
            for(int k=0; k<_vector.at(i).at(j).size(); ++k)
            {
                std::cout << _vector.at(i).at(j).at(k) << " ";
            }
            std::cout << std::endl;
        }
        std::cout << std::endl;
    }
    std::cout << std::endl;
}

template<typename T>
void Printer::printValues(const vector<vector<T> > &_vector)
{
    for(int i=0; i<_vector.size(); ++i)
    {
        for(int j=0; j<_vector.at(i).size(); ++j)
            std::cout << _vector.at(i).at(j) << '\t';
        std::cout << std::endl;
    }
    std::cout << std::endl;
}


template<typename T>
void Printer::printValues(const vector<T> &_vector)
{
    for(int i=0; i<_vector.size(); ++i)
        std::cout << _vector.at(i) << std::endl;
    std::cout << std::endl;
}


template<typename T>
void Printer::printValue(T _value)
{
    std::cout << _value << std::endl;
}

template<typename T>
void Printer::printToFileValues(const vector<vector<vector<vector<T> > > > &_vector, string _filename)
{
    std::ofstream file;
    file.open((_filename + ".txt").c_str());

    for(int i=0; i<_vector.size(); ++i)
    {
        for(int j=0; j<_vector.at(i).size(); ++j)
        {
            for(int k=0; k<_vector.at(i).at(j).size(); ++k)
            {
                for(int l=0; l<_vector.at(i).at(j).at(k).size(); ++l)
                {
                    file << _vector.at(i).at(j).at(k).at(l) << " ";
                }
                file << std::endl;
            }
            file << std::endl;
        }
        file << std::endl;
    }

    file.close();
}


template<typename T>
void Printer::printToFileValues(const vector<vector<vector<T> > > &_vector, string _filename)
{
    std::ofstream file;
    file.open((_filename + ".txt").c_str());
    for(int i=0; i<_vector.size(); ++i)
    {
        for(int j=0; j<_vector.at(i).size(); ++j)
        {
            for(int z=0; z<_vector.at(i).at(j).size(); ++z)
            {
                file << _vector.at(i).at(j).at(z) << " ";
            }
            file << std::endl;
        }
        file << std::endl;
    }
    file << std::endl;

    file.close();
}

template<typename T>
void Printer::printToFileValues(const vector<vector<T> > &_vector, string _filename)
{
    std::ofstream file;
    file.open((_filename + ".txt").c_str());
    for(int i=0; i<_vector.size(); ++i)
    {
        for(int j=0; j<_vector.at(i).size(); ++j)
        {
            file << _vector.at(i).at(j) << '\t';
        }
        file << std::endl;
    }
    file << std::endl;

    file.close();
}


template<typename T>
void Printer::printToFileValues(const vector<T> &_vector, string _filename)
{
    std::ofstream file;
    file.open((_filename + ".txt").c_str());
    for(int i=0; i<_vector.size(); ++i)
        file << _vector.at(i) << std::endl;
    file.close();
}

template<typename T>
void Printer::printToFileValue(T _value, string _filename)
{
    std::ofstream file;
    file.open((_filename + ".txt").c_str());
    file << _value << std::endl;
    file.close();
}


template<typename T>
void Printer::printMeanStd(const vector<T> &_vector, string _title)
{
    std::cout << _title << std::endl;
    std::cout << "Mean: " << mean(_vector) << " sd: " << standardDeviation(_vector) << std::endl << std::endl;
}
