# Supplementary material for: Using Clinical Trial Simulators to Analyse the Sources of Variance in Clinical Trials of Novel Therapies for Acute Viral Infections
Source: PLoS One. 2016 Jun 22;11(6):e0156622. doi: 10.1371/journal.pone.0156622 (PMC4917234; doi:10.1371/journal.pone.0156622)
Supplement: S3 File — S3 does not contain any information that would allow the identification of human subjects. (ZIP) [file pone.0156622.s003.zip › CTSCode/Recorder.cpp]

//Influenza Clinical Trial Simulator
//Copyright Carolin Vegvari 2016

//This program is free software: you can redistribute it and/or modify
//it under the terms of the GNU General Public License as published by
//the Free Software Foundation, either version 3 of the License, or
//(at your option) any later version.

//This program is distributed in the hope that it will be useful,
//but WITHOUT ANY WARRANTY; without even the implied warranty of
//MERCHANTABILITY or FITNESS FOR A PARTICULAR PURPOSE.  See the
//GNU General Public License for more details.

//You should have received a copy of the GNU General Public License
//along with this program.  If not, see <http://www.gnu.org/licenses/>.


#include <iostream>
#include <fstream>
#include <sstream>
#include "Recorder.h"
#include "Patch_To_String.h"

using namespace std;
using namespace patch;


Recorder::Recorder(Population &_population, Trial &_trial) : pointerToPopulation(&_population), pointerToTrial(&_trial), totalDropOuts(0), totalExcluded(0)
{
    //reserve appropriate size for vectors to hold values of entire
    //patient populations
    sexVector.reserve(_population.patientVector.size());
    initialViralLoads.reserve(_population.patientVector.size());
    strainVector.reserve(_population.patientVector.size());
    strainKnownVector.reserve(_population.patientVector.size());
    ageVector.reserve(_population.patientVector.size());
    responseRateVector.reserve(_population.patientVector.size());
    previousFluVector.reserve(_population.patientVector.size());
    vaccinationStatusVector.reserve(_population.patientVector.size());
    abTitreVector.reserve(_population.patientVector.size());
    comorbidityVector.reserve(_population.patientVector.size());
    temperatureScoreVector.reserve(_population.patientVector.size());
    symptomScoreVector.reserve(_population.patientVector.size());

    AUCVector.reserve(_population.patientVector.size());
    AUCFromDataVector.reserve(_population.patientVector.size());
    AUCTemperatureVector.reserve(_population.patientVector.size());
    AUCSymptomsVector.reserve(_population.patientVector.size());

    timeToFirstNegativeVLVector.reserve(_population.patientVector.size());
    AUCFromTCID50Vector.reserve(_population.patientVector.size());

    //vectors used to initialise multi-dimensional vectors
    vector<double> helpVectorD1;
    vector<vector<double> > helpVectorD2;
    vector<vector<vector<double> > > helpVectorD3;

    vector<int> helpVectorI1;
    vector<vector<int> > helVectorI2;

    vector<bool> helpVectorB1;
    vector<sex_enum> helpVectorSE1;
    vector<strain_enum> helpVectorStE1;

    //initialise multidimensional vectors to avoid memory errors
    for(int i=0; i<pointerToTrial->groupVector.size(); ++i)
    {
        groupSexVector.push_back(helpVectorSE1);
        groupInitialViralLoads.push_back(helpVectorD1);
        groupStrainVector.push_back(helpVectorStE1);
        groupStrainKnownVector.push_back(helpVectorB1);
        groupAgeVector.push_back(helpVectorI1);
        groupResponseRateVector.push_back(helpVectorD1);
        groupPreviousFluVector.push_back(helpVectorB1);
        groupVaccinationStatusVector.push_back(helpVectorB1);
        groupAbTitreVector.push_back(helpVectorD1);
        groupComorbidityVector.push_back(helpVectorD1);
        groupTemperatureScoreVector.push_back(helpVectorD1);
        groupSymptomScoreVector.push_back(helpVectorD1);

        groupViralLoadHistoryRecords.push_back(helpVectorD3);
        groupRecordedViralLoadValues.push_back(helpVectorD3);
        groupAUCVector.push_back(helpVectorD1);
        groupAUCFromDataVector.push_back(helpVectorD1);

        groupRecordedTemperatureScores.push_back(helpVectorD3);
        groupAUCTemperatureVector.push_back(helpVectorD1);

        groupRecordedSymptomScores.push_back(helpVectorD3);
        groupAUCSymptomsVector.push_back(helpVectorD1);

        groupRecordedViralLoadBinary.push_back(helpVectorD3);
        groupTimeToFirstNegativeVLVector.push_back(helpVectorD1);

        groupRecordedViralLoadTCID50.push_back(helpVectorD3);
        groupRecordedViralLoadTCID50nat.push_back(helpVectorD3);
        groupAUCFromTCID50Vector.push_back(helpVectorD1);

        groupTVAtPresentation.push_back(helpVectorD2);
        groupTVAAtPresentation.push_back(helpVectorD2);

        groupViralLoadOverTime.push_back(helpVectorD2);
        for(int j=0; j<pointerToTrial->groupVector.at(i).patientVector.size(); ++j)
            groupViralLoadOverTime.at(i).push_back(helpVectorD1);
    }

    //initialise 2d vector to avoid memory errors
    for(int i=0; i<pointerToPopulation->patientVector.size(); ++i)
        viralLoadOverTime.push_back(helpVectorD1);

}


Recorder::~Recorder(){}


void Recorder::recordSex()
{
    for(int i=0; i<pointerToPopulation->patientVector.size(); ++i)
        sexVector.push_back(pointerToPopulation->patientVector.at(i)->getSex());
}


void Recorder::recordInitialViralLoads()
{
    for(int i=0; i<pointerToPopulation->patientVector.size(); ++i)
        initialViralLoads.push_back(pointerToPopulation->patientVector.at(i)->getInitialViralLoad());
}


void Recorder::recordStrain()
{
    for(int i=0; i<pointerToPopulation->patientVector.size(); ++i)
        strainVector.push_back(pointerToPopulation->patientVector.at(i)->getStrain());
}


void Recorder::recordStrainKnown()
{
    for(int i=0; i<pointerToPopulation->patientVector.size(); ++i)
        strainKnownVector.push_back(pointerToPopulation->patientVector.at(i)->getStrainKnown());
}


void Recorder::recordAge()
{
    for(int i=0; i<pointerToPopulation->patientVector.size(); ++i)
        ageVector.push_back(pointerToPopulation->patientVector.at(i)->getAge());
}


void Recorder::recordResponseRates()
{
    for(int i=0; i<pointerToPopulation->patientVector.size(); ++i)
        responseRateVector.push_back(pointerToPopulation->patientVector.at(i)->getResponseRate());
}


void Recorder::recordPreviousFlu()
{
    for(int i=0; i<pointerToPopulation->patientVector.size(); ++i)
        previousFluVector.push_back(pointerToPopulation->patientVector.at(i)->getPreviousFlu());
}


void Recorder::recordVaccinationStatus()
{
    for(int i=0; i<pointerToPopulation->patientVector.size(); ++i)
        vaccinationStatusVector.push_back(pointerToPopulation->patientVector.at(i)->getVaccinationStatus());
}


void Recorder::recordAbTitre()
{
    for(int i=0; i<pointerToPopulation->patientVector.size(); ++i)
        abTitreVector.push_back(pointerToPopulation->patientVector.at(i)->getAbTitre());
}


void Recorder::recordComorbiditySeverity()
{
    for(int i=0; i<pointerToPopulation->patientVector.size(); ++i)
        comorbidityVector.push_back(pointerToPopulation->patientVector.at(i)->getComorbiditySeverity());
}


void Recorder::recordTemperatureScore()
{
    for(int i=0; i<pointerToPopulation->patientVector.size(); ++i)
        temperatureScoreVector.push_back(pointerToPopulation->patientVector.at(i)->getTemperatureScore());
}


void Recorder::recordSymptomScore()
{
    for(int i=0; i<pointerToPopulation->patientVector.size(); ++i)
        symptomScoreVector.push_back(pointerToPopulation->patientVector.at(i)->getSymptomScore());
}


void Recorder::recordViralLoadOverTime()
{
    for(int i=0; i<pointerToPopulation->patientVector.size(); ++i)
        viralLoadOverTime.at(i).push_back(pointerToPopulation->patientVector.at(i)->getCurrentViralLoad());
}


void Recorder::recordViralLoadHistory()
{
    for(int i=0; i<pointerToPopulation->patientVector.size(); ++i)
        viralLoadHistoryRecords.push_back(pointerToPopulation->patientVector.at(i)->getViralLoadHistory());
}


void Recorder::recordViralLoadHistoryAppend()
{
    for(int i=0; i<pointerToPopulation->patientVector.size(); ++i)
    {
        int lastIndex = viralLoadHistoryRecords.at(i).size();
        for(int j=lastIndex; j<pointerToPopulation->patientVector.at(i)->getViralLoadHistory().size(); ++j)
        {
            viralLoadHistoryRecords.at(i).push_back(pointerToPopulation->patientVector.at(i)->getViralLoadHistory().at(j));
        }
    }
}


void Recorder::recordAUC()
{
    for(int i=0; i<pointerToPopulation->patientVector.size(); ++i)
        AUCVector.push_back(pointerToPopulation->patientVector.at(i)->getAUC());
}


void Recorder::recordRecordedViralLoadValues()
{
    for(int i=0; i<pointerToPopulation->patientVector.size(); ++i)
        recordedViralLoadValues.push_back(pointerToPopulation->patientVector.at(i)->getRecordedViralLoadValues());
}


void Recorder::recordAUCFromData()
{
    for(int i=0; i<pointerToPopulation->patientVector.size(); ++i)
        AUCFromDataVector.push_back(pointerToPopulation->patientVector.at(i)->getAUCFromData());
}


void Recorder::recordRecordedTemperature()
{
    for(int i=0; i<pointerToPopulation->patientVector.size(); ++i)
        recordedTemperatureScores.push_back(pointerToPopulation->patientVector.at(i)->getRecordedTemperatureScore());
}


void Recorder::recordAUCTemperature()
{
    for(int i=0; i<pointerToPopulation->patientVector.size(); ++i)
        AUCTemperatureVector.push_back(pointerToPopulation->patientVector.at(i)->getAUCTemperature());
}


void Recorder::recordRecordedSymptoms()
{
    for(int i=0; i<pointerToPopulation->patientVector.size(); ++i)
        recordedSymptomScores.push_back(pointerToPopulation->patientVector.at(i)->getRecordedSymptomScore());
}


void Recorder::recordAUCSymptoms()
{
    for(int i=0; i<pointerToPopulation->patientVector.size(); ++i)
        AUCSymptomsVector.push_back(pointerToPopulation->patientVector.at(i)->getAUCSymptoms());
}


void Recorder::recordRecordedViralLoadBinary()
{
    for(int i=0; i<pointerToPopulation->patientVector.size(); ++i)
        recordedViralLoadBinary.push_back(pointerToPopulation->patientVector.at(i)->getBinaryViralLoadValues());
}


void Recorder::recordTimeToFirstNegativeVL()
{
    for(int i=0; i<pointerToPopulation->patientVector.size(); ++i)
        timeToFirstNegativeVLVector.push_back(pointerToPopulation->patientVector.at(i)->getTimeToFirstNegativeVL());
}


void Recorder::recordRecordedViralLoadTCID50()
{
    for(int i=0; i<pointerToPopulation->patientVector.size(); ++i)
        recordedViralLoadTCID50.push_back(pointerToPopulation->patientVector.at(i)->getRecordedViralLoadTCID50());
}


void Recorder::recordAUCFromTCID50()
{
    for(int i=0; i<pointerToPopulation->patientVector.size(); ++i)
        AUCFromTCID50Vector.push_back(pointerToPopulation->patientVector.at(i)->getAUCFromData());
}


void Recorder::recordRecordedViralLoadTCID50nat()
{
    for(int i=0; i<pointerToPopulation->patientVector.size(); ++i)
        recordedViralLoadTCID50nat.push_back(pointerToPopulation->patientVector.at(i)->getRecordedViralLoadTCID50nat());
}


void Recorder::recordTVStateAtPresentation()
{
    for(int i=0; i<pointerToPopulation->patientVector.size(); ++i)
        TVStateAtPresentation.push_back(pointerToPopulation->patientVector.at(i)->getCurrentTVState());
}


void Recorder::recordTVAStateAtPresentation()
{
    for(int i=0; i<pointerToPopulation->patientVector.size(); ++i)
        TVAStateAtPresentation.push_back(pointerToPopulation->patientVector.at(i)->getCurrentTVAState());
}


void Recorder::recordTotalDropOuts()
{
    for(int i=0; i<pointerToPopulation->patientVector.size(); ++i)
        if(pointerToPopulation->patientVector.at(i)->getDropOut()==true)
            totalDropOuts++;
}


void Recorder::recordTotalExcluded()
{
    for(int i=0; i<pointerToPopulation->patientVector.size(); ++i)
        if(pointerToPopulation->patientVector.at(i)->getExcluded()==true)
            totalExcluded++;
}


void Recorder::recordGroupSex()
{
    for(int i=0; i<pointerToTrial->groupVector.size(); ++i)
    {
        for(int j=0; j<pointerToTrial->groupVector.at(i).patientVector.size(); ++j)
            groupSexVector.at(i).push_back(pointerToTrial->groupVector.at(i).patientVector.at(j)->getSex());
    }
}


void Recorder::recordGroupInitialViralLoads()
{
    for(int i=0; i<pointerToTrial->groupVector.size(); ++i)
    {
        for(int j=0; j<pointerToTrial->groupVector.at(i).patientVector.size(); ++j)
            groupInitialViralLoads.at(i).push_back(pointerToTrial->groupVector.at(i).patientVector.at(j)->getInitialViralLoad());
    }
}


void Recorder::recordGroupStrain()
{
    for(int i=0; i<pointerToTrial->groupVector.size(); ++i)
    {
        for(int j=0; j<pointerToTrial->groupVector.at(i).patientVector.size(); ++j)
            groupStrainVector.at(i).push_back(pointerToTrial->groupVector.at(i).patientVector.at(j)->getStrain());
    }
}


void Recorder::recordGroupStrainKnown()
{
    for(int i=0; i<pointerToTrial->groupVector.size(); ++i)
    {
        for(int j=0; j<pointerToTrial->groupVector.at(i).patientVector.size(); ++j)
            groupStrainKnownVector.at(i).push_back(pointerToTrial->groupVector.at(i).patientVector.at(j)->getStrainKnown());
    }
}


void Recorder::recordGroupAge()
{
    for(int i=0; i<pointerToTrial->groupVector.size(); ++i)
    {
        for(int j=0; j<pointerToTrial->groupVector.at(i).patientVector.size(); ++j)
            groupAgeVector.at(i).push_back(pointerToTrial->groupVector.at(i).patientVector.at(j)->getAge());
    }
}


void Recorder::recordGroupResponseRates()
{
    for(int i=0; i<pointerToTrial->groupVector.size(); ++i)
    {
        for(int j=0; j<pointerToTrial->groupVector.at(i).patientVector.size(); ++j)
            groupResponseRateVector.at(i).push_back(pointerToTrial->groupVector.at(i).patientVector.at(j)->getResponseRate());
    }
}


void Recorder::recordGroupPreviousFlu()
{
    for(int i=0; i<pointerToTrial->groupVector.size(); ++i)
    {
        for(int j=0; j<pointerToTrial->groupVector.at(i).patientVector.size(); ++j)
            groupPreviousFluVector.at(i).push_back(pointerToTrial->groupVector.at(i).patientVector.at(j)->getPreviousFlu());
    }
}


void Recorder::recordGroupVaccinationStatus()
{
    for(int i=0; i<pointerToTrial->groupVector.size(); ++i)
    {
        for(int j=0; j<pointerToTrial->groupVector.at(i).patientVector.size(); ++j)
            groupVaccinationStatusVector.at(i).push_back(pointerToTrial->groupVector.at(i).patientVector.at(j)->getVaccinationStatus());
    }
}


void Recorder::recordGroupAbTitre()
{
    for(int i=0; i<pointerToTrial->groupVector.size(); ++i)
    {
        for(int j=0; j<pointerToTrial->groupVector.at(i).patientVector.size(); ++j)
            groupAbTitreVector.at(i).push_back(pointerToTrial->groupVector.at(i).patientVector.at(j)->getAbTitre());
    }
}


void Recorder::recordGroupComorbiditySeverity()
{
    for(int i=0; i<pointerToTrial->groupVector.size(); ++i)
    {
        for(int j=0; j<pointerToTrial->groupVector.at(i).patientVector.size(); ++j)
            groupComorbidityVector.at(i).push_back(pointerToTrial->groupVector.at(i).patientVector.at(j)->getComorbiditySeverity());
    }
}


void Recorder::recordGroupTemepratureScore()
{
    for(int i=0; i<pointerToTrial->groupVector.size(); ++i)
    {
        for(int j=0; j<pointerToTrial->groupVector.at(i).patientVector.size(); ++j)
            groupTemperatureScoreVector.at(i).push_back(pointerToTrial->groupVector.at(i).patientVector.at(j)->getTemperatureScore());
    }
}


void Recorder::recordGroupSymptomScore()
{
    for(int i=0; i<pointerToTrial->groupVector.size(); ++i)
    {
        for(int j=0; j<pointerToTrial->groupVector.at(i).patientVector.size(); ++j)
            groupSymptomScoreVector.at(i).push_back(pointerToTrial->groupVector.at(i).patientVector.at(j)->getSymptomScore());
    }
}


void Recorder::recordGroupViralLoadOverTime()
{
    for(int i=0; i<pointerToTrial->groupVector.size(); ++i)
    {
        for(int j=0; j<pointerToTrial->groupVector.at(i).patientVector.size(); ++j)
            groupViralLoadOverTime.at(i).at(j).push_back(pointerToTrial->groupVector.at(i).patientVector.at(j)->getCurrentViralLoad());
    }
}


void Recorder::recordGroupViralLoadHistory()
{
    for(int i=0; i<pointerToTrial->groupVector.size(); ++i)
    {
        for(int j=0; j<pointerToTrial->groupVector.at(i).patientVector.size(); ++j)
        {
            groupViralLoadHistoryRecords.at(i).push_back(pointerToTrial->groupVector.at(i).patientVector.at(j)->getViralLoadHistory());
        }
    }
}


void Recorder::recordGroupViralLoadHistoryAppend()
{
    for(int i=0; i<pointerToTrial->groupVector.size(); ++i)
    {
        for(int j=0; j<pointerToTrial->groupVector.at(i).patientVector.size(); ++j)
        {
            int lastIndex = groupViralLoadHistoryRecords.at(i).at(j).size();
            for(int k=lastIndex; k<pointerToTrial->groupVector.at(i).patientVector.at(j)->getViralLoadHistory().size(); ++k)
                groupViralLoadHistoryRecords.at(i).at(j).push_back(pointerToTrial->groupVector.at(i).patientVector.at(j)->getViralLoadHistory().at(k));
        }
    }
}


void Recorder::recordGroupAUC()
{
    for(int i=0; i<pointerToTrial->groupVector.size(); ++i)
    {
        for(int j=0; j<pointerToTrial->groupVector.at(i).patientVector.size(); ++j)
        {
            groupAUCVector.at(i).push_back(pointerToTrial->groupVector.at(i).patientVector.at(j)->getAUC());
        }
    }
}


void Recorder::recordGroupRecordedViralLoadValues()
{
    for(int i=0; i<pointerToTrial->groupVector.size(); ++i)
    {
        for(int j=0; j<pointerToTrial->groupVector.at(i).patientVector.size(); ++j)
        {
            groupRecordedViralLoadValues.at(i).push_back(pointerToTrial->groupVector.at(i).patientVector.at(j)->getRecordedViralLoadValues());
        }
    }
}


void Recorder::recordGroupAUCFromData()
{
    for(int i=0; i<pointerToTrial->groupVector.size(); ++i)
    {
        for(int j=0; j<pointerToTrial->groupVector.at(i).patientVector.size(); ++j)
        {
            groupAUCFromDataVector.at(i).push_back(pointerToTrial->groupVector.at(i).patientVector.at(j)->getAUCFromData());
        }
    }
}


void Recorder::recordGroupRecordedTemperature()
{
    for(int i=0; i<pointerToTrial->groupVector.size(); ++i)
    {
        for(int j=0; j<pointerToTrial->groupVector.at(i).patientVector.size(); ++j)
        {
            groupRecordedTemperatureScores.at(i).push_back(pointerToTrial->groupVector.at(i).patientVector.at(j)->getRecordedTemperatureScore());
        }
    }
}


void Recorder::recordGroupAUCTemperature()
{
    for(int i=0; i<pointerToTrial->groupVector.size(); ++i)
    {
        for(int j=0; j<pointerToTrial->groupVector.at(i).patientVector.size(); ++j)
        {
            groupAUCTemperatureVector.at(i).push_back(pointerToTrial->groupVector.at(i).patientVector.at(j)->getAUCTemperature());
        }
    }
}


void Recorder::recordGroupRecordedSymptomScore()
{
    for(int i=0; i<pointerToTrial->groupVector.size(); ++i)
    {
        for(int j=0; j<pointerToTrial->groupVector.at(i).patientVector.size(); ++j)
        {
            groupRecordedSymptomScores.at(i).push_back(pointerToTrial->groupVector.at(i).patientVector.at(j)->getRecordedSymptomScore());
        }
    }
}


void Recorder::recordGroupAUCSymptomScore()
{
    for(int i=0; i<pointerToTrial->groupVector.size(); ++i)
    {
        for(int j=0; j<pointerToTrial->groupVector.at(i).patientVector.size(); ++j)
        {
            groupAUCSymptomsVector.at(i).push_back(pointerToTrial->groupVector.at(i).patientVector.at(j)->getAUCSymptoms());
        }
    }
}


void Recorder::recordGroupRecordedViralLoadBinary()
{
    for(int i=0; i<pointerToTrial->groupVector.size(); ++i)
    {
        for(int j=0; j<pointerToTrial->groupVector.at(i).patientVector.size(); ++j)
        {
            groupRecordedViralLoadBinary.at(i).push_back(pointerToTrial->groupVector.at(i).patientVector.at(j)->getBinaryViralLoadValues());
        }
    }
}


void Recorder::recordGroupTimeToFirstNegativeVL()
{
    for(int i=0; i<pointerToTrial->groupVector.size(); ++i)
    {
        for(int j=0; j<pointerToTrial->groupVector.at(i).patientVector.size(); ++j)
        {
            groupTimeToFirstNegativeVLVector.at(i).push_back(pointerToTrial->groupVector.at(i).patientVector.at(j)->getTimeToFirstNegativeVL());
        }
    }
}


void Recorder::recordGroupRecordedViralLoadTCID50()
{
    for(int i=0; i<pointerToTrial->groupVector.size(); ++i)
    {
        for(int j=0; j<pointerToTrial->groupVector.at(i).patientVector.size(); ++j)
        {
            groupRecordedViralLoadTCID50.at(i).push_back(pointerToTrial->groupVector.at(i).patientVector.at(j)->getRecordedViralLoadTCID50());
        }
    }
}


void Recorder::recordGroupAUCFromTCID50()
{
    for(int i=0; i<pointerToTrial->groupVector.size(); ++i)
    {
        for(int j=0; j<pointerToTrial->groupVector.at(i).patientVector.size(); ++j)
        {
            groupAUCFromTCID50Vector.at(i).push_back(pointerToTrial->groupVector.at(i).patientVector.at(j)->getAUCFromTCID50());
        }
    }
}


void Recorder::recordGroupRecordedViralLoadTCID50nat()
{
    for(int i=0; i<pointerToTrial->groupVector.size(); ++i)
    {
        for(int j=0; j<pointerToTrial->groupVector.at(i).patientVector.size(); ++j)
        {
            groupRecordedViralLoadTCID50nat.at(i).push_back(pointerToTrial->groupVector.at(i).patientVector.at(j)->getRecordedViralLoadTCID50nat());
        }
    }
}


void Recorder::recordGroupTVAtPresentation()
{
    for(int i=0; i<pointerToTrial->groupVector.size(); ++i)
        for(int j=0; j<pointerToTrial->groupVector.at(i).patientVector.size(); ++j)
    {
        groupTVAtPresentation.at(i).push_back(pointerToTrial->groupVector.at(i).patientVector.at(j)->getCurrentTVState());
    }
}


void Recorder::recordGroupTVAAtPresentation()
{
    for(int i=0; i<pointerToTrial->groupVector.size(); ++i)
        for(int j=0; j<pointerToTrial->groupVector.at(i).patientVector.size(); ++j)
    {
        groupTVAAtPresentation.at(i).push_back(pointerToTrial->groupVector.at(i).patientVector.at(j)->getCurrentTVAState());
    }
}


void Recorder::recordDropOutsInGroups()
{
    for(int i=0; i<pointerToTrial->groupVector.size(); ++i)
        dropOutsInGroups.push_back(pointerToTrial->groupVector.at(i).getNumberOfDropOuts());
}


void Recorder::recordExcludedInGroups()
{
    for(int i=0; i<pointerToTrial->groupVector.size(); ++i)
        excludedInGroups.push_back((pointerToTrial->groupVector.at(i).getNumberExcluded()));
}


const vector<sex_enum> &Recorder::getSexVector()
{
    return sexVector;
}


const vector<double> &Recorder::getInitialViralLoads()
{
    return initialViralLoads;
}


const vector<strain_enum> &Recorder::getStrainVector()
{
    return strainVector;
}


const vector<bool> &Recorder::getStrainKnownVector()
{
    return strainKnownVector;
}


const vector<int> &Recorder::getAgeVector()
{
    return ageVector;
}


const vector<double> &Recorder::getResponseRateVector()
{
    return responseRateVector;
}


const vector<bool> &Recorder::getPreviousFluVector()
{
    return previousFluVector;
}


const vector<bool> &Recorder::getVaccinationStatusVector()
{
    return vaccinationStatusVector;
}


const vector<double> &Recorder::getAbTitreVector()
{
    return abTitreVector;
}


const vector<double> &Recorder::getComorbidityVector()
{
    return comorbidityVector;
}


const vector<double> &Recorder::getTemperatureScoreVector()
{
    return temperatureScoreVector;
}


const vector<double> &Recorder::getSymptomScoreVector()
{
    return symptomScoreVector;
}


const vector<vector<double> > &Recorder::getViralLoadOverTime()
{
    return viralLoadOverTime;
}


const vector<vector<vector<double> > > &Recorder::getViralLoadHistoryRecords()
{
    return viralLoadHistoryRecords;
}

const vector<vector<vector<double> > > &Recorder::getRecordedViralLoadValues()
{
    return recordedViralLoadValues;
}


const vector<double> &Recorder::getAUCVector()
{
    return AUCVector;
}


const vector<double> &Recorder::getAUCFromDataVector()
{
    return AUCFromDataVector;
}


const vector<vector<vector<double> > > &Recorder::getRecordedTemperatureScores()
{
    return recordedTemperatureScores;
}


const vector<double> &Recorder::getAUCTemperatureVector()
{
    return AUCTemperatureVector;
}


const vector<vector<vector<double> > > &Recorder::getRecordedSymptomScores()
{
    return recordedSymptomScores;
}


const vector<double> &Recorder::getAUCSymptomScoreVector()
{
    return AUCSymptomsVector;
}

const vector<vector<vector<double> > > &Recorder::getRecordedViralLoadBinary()
{
    return recordedViralLoadBinary;
}


const vector<double> &Recorder::getTimeToFirstNegativeVLVector()
{
    return timeToFirstNegativeVLVector;
}


const vector<vector<vector<double> > > &Recorder::getRecordedViralLoadTCID50()
{
    return recordedViralLoadTCID50;
}


const vector<double> &Recorder::getAUCFromTCID50Vector()
{
    return AUCFromTCID50Vector;
}


const vector<vector<vector<double> > > &Recorder::getRecordedViralLoadTCID50nat()
{
    return recordedViralLoadTCID50nat;
}


const vector<vector<double> > &Recorder::getTVStateAtPresentation()
{
    return TVStateAtPresentation;
}


const vector<vector<double> > &Recorder::getTVAStateAtPresentation()
{
    return TVAStateAtPresentation;
}


int Recorder::getTotalDropOuts()
{
    return totalDropOuts;
}


int Recorder::getTotalExcluded()
{
    return totalExcluded;
}


const vector<vector<sex_enum> > &Recorder::getGroupSexVector()
{
    return groupSexVector;
}


const vector<vector<double> > &Recorder::getGroupInitialViralLoads()
{
    return groupInitialViralLoads;
}


const vector<vector<strain_enum> > &Recorder::getGroupStrainVector()
{
    return groupStrainVector;
}


const vector<vector<bool> > &Recorder::getGroupStrainKnownVector()
{
    return groupStrainKnownVector;
}


const vector<vector<int> > &Recorder::getGroupAgeVector()
{
    return groupAgeVector;
}


const vector<vector<double> > &Recorder::getGroupResponseRateVector()
{
    return groupResponseRateVector;
}


const vector<vector<bool> > &Recorder::getGroupPreviousFluVector()
{
    return groupPreviousFluVector;
}


const vector<vector<bool> > &Recorder::getGroupVaccinationStatusVector()
{
    return groupVaccinationStatusVector;
}


const vector<vector<double> > &Recorder::getGroupAbTitreVector()
{
    return groupAbTitreVector;
}


const vector<vector<double> > &Recorder::getGroupComorbiditySeverityVector()
{
    return groupComorbidityVector;
}


const vector<vector<double> > &Recorder::getGroupTemperatureScoreVector()
{
    return groupTemperatureScoreVector;
}


const vector<vector<double> > &Recorder::getGroupSymptomScoreVector()
{
    return groupSymptomScoreVector;
}


const vector<vector<vector<double> > > &Recorder::getGroupViralLoadOverTime()
{
    return groupViralLoadOverTime;
}


const vector<vector<vector<vector<double> > > > &Recorder::getGroupViralLoadHistoryRecords()
{
    return groupViralLoadHistoryRecords;
}


const vector<vector<vector<vector<double> > > > &Recorder::getGroupRecordedViralLoadValues()
{
    return groupRecordedViralLoadValues;
}


const vector<vector<double> > &Recorder::getGroupAUCVector()
{
    return groupAUCVector;
}


const vector<vector<double> > &Recorder::getGroupAUCFromDataVector()
{
    return groupAUCFromDataVector;
}


const vector<vector<vector<vector<double> > > > &Recorder::getGroupRecordedTemperatureScores()
{
    return groupRecordedTemperatureScores;
}


const vector<vector<double> > &Recorder::getGroupAUCSymptomsVector()
{
    return groupAUCTemperatureVector;
}

const vector<vector<vector<vector<double> > > > &Recorder::getGroupRecordedSymptomScores()
{
    return groupRecordedSymptomScores;
}


const vector<vector<double> > &Recorder::getGroupAUCTemperatureVector()
{
    return groupAUCTemperatureVector;
}


const vector<vector<vector<vector<double> > > > &Recorder::getGroupRecordedViralLoadBinary()
{
    return groupRecordedViralLoadBinary;
}


const vector<vector<double> > &Recorder::getGroupTimeToFirstNegativeVLVector()
{
    return groupTimeToFirstNegativeVLVector;
}


const vector<vector<vector<vector<double> > > > &Recorder::getGroupRecordedViralLoadTCID50()
{
    return groupRecordedViralLoadTCID50;
}


const vector<vector<double> > &Recorder::getGroupAUCFromTCID50Vector()
{
    return groupAUCFromTCID50Vector;
}


const vector<vector<vector<vector<double> > > > &Recorder::getGroupRecordedViralLoadTCID50nat()
{
    return groupRecordedViralLoadTCID50nat;
}


const vector<vector<vector<double> > > &Recorder::getGroupTVAtPresentation()
{
    return groupTVAtPresentation;
}


const vector<vector<vector<double> > > &Recorder::getGroupTVAAtPresentation()
{
    return groupTVAAtPresentation;
}


const vector<int> &Recorder::getDropOutsInGroups()
{
    return dropOutsInGroups;
}


const vector<int> &Recorder::getExcludedInGroups()
{
    return excludedInGroups;
}
