# Supplementary material for: Using Clinical Trial Simulators to Analyse the Sources of Variance in Clinical Trials of Novel Therapies for Acute Viral Infections
Source: PLoS One. 2016 Jun 22;11(6):e0156622. doi: 10.1371/journal.pone.0156622 (PMC4917234; doi:10.1371/journal.pone.0156622)
Supplement: S3 File — S3 does not contain any information that would allow the identification of human subjects. (ZIP) [file pone.0156622.s003.zip › CTSCode/Recorder.h]

//Influenza Clinical Trial Simulator
//Copyright Carolin Vegvari 2016

//This program is free software: you can redistribute it and/or modify
//it under the terms of the GNU General Public License as published by
//the Free Software Foundation, either version 3 of the License, or
//(at your option) any later version.

//This program is distributed in the hope that it will be useful,
//but WITHOUT ANY WARRANTY; without even the implied warranty of
//MERCHANTABILITY or FITNESS FOR A PARTICULAR PURPOSE.  See the
//GNU General Public License for more details.

//You should have received a copy of the GNU General Public License
//along with this program.  If not, see <http://www.gnu.org/licenses/>.


/*********************************************************************************************************************/
/** Class Recorder: Records all patient variables and for all dynamic variables records values for all time steps    */
/** during the trial. Records values for all patients in each group over time. Stores all recorded values in vectors.*/
/** Vectors are private. Use get-functions for each vector. Holds pointers to Population and to Trial and can access */
/** information on patients and trial groups.                                                                        */
/*********************************************************************************************************************/

#ifndef RECORDER_H_INCLUDED
#define RECORDER_H_INCLUDED

#include <iostream>
#include <vector>
#include <string>
#include "Population.h"
#include "Trial.h"
#include "Utility_Functions.h"

using std::vector;
using std::string;

class Recorder
{
public:
    Recorder(Population &_population, Trial &_trial);
    ~Recorder();

    //record variables for whole population
    //store in 1D-Vector
    void recordSex();
    void recordInitialViralLoads();
    void recordStrain();
    void recordStrainKnown();
    void recordAge();
    void recordResponseRates();
    void recordPreviousFlu();
    void recordVaccinationStatus();
    void recordAbTitre();
    void recordComorbiditySeverity();
    void recordTemperatureScore();
    void recordSymptomScore();

    void recordViralLoadOverTime();
    void recordViralLoadHistory();
    void recordViralLoadHistoryAppend();
    void recordAUC();
    void recordRecordedViralLoadValues();
    void recordAUCFromData();

    void recordRecordedViralLoadBinary();
    void recordTimeToFirstNegativeVL();

    void recordRecordedViralLoadTCID50();
    void recordAUCFromTCID50();
    void recordRecordedViralLoadTCID50nat();

    void recordRecordedTemperature();
    void recordAUCTemperature();

    void recordRecordedSymptoms();
    void recordAUCSymptoms();

    void recordTVStateAtPresentation();
    void recordTVAStateAtPresentation();

    void recordTotalDropOuts();
    void recordTotalExcluded();

    //record variables according to groups
    //store in 2D-Vector
    //rows(1d): groups, columns(2d): individuals
    void recordGroupSex();
    void recordGroupInitialViralLoads();
    void recordGroupStrain();
    void recordGroupStrainKnown();
    void recordGroupAge();
    void recordGroupResponseRates();
    void recordGroupPreviousFlu();
    void recordGroupVaccinationStatus();
    void recordGroupAbTitre();
    void recordGroupComorbiditySeverity();
    void recordGroupTemepratureScore();
    void recordGroupSymptomScore();

    void recordGroupViralLoadOverTime();
    void recordGroupViralLoadHistory();
    void recordGroupViralLoadHistoryAppend();
    void recordGroupAUC();
    void recordGroupRecordedViralLoadValues();
    void recordGroupAUCFromData();

    void recordGroupRecordedViralLoadBinary();
    void recordGroupTimeToFirstNegativeVL();

    void recordGroupRecordedViralLoadTCID50();
    void recordGroupAUCFromTCID50();
    void recordGroupRecordedViralLoadTCID50nat();

    void recordGroupRecordedTemperature();
    void recordGroupAUCTemperature();

    void recordGroupRecordedSymptomScore();
    void recordGroupAUCSymptomScore();

    void recordGroupTVAtPresentation();
    void recordGroupTVAAtPresentation();

    void recordDropOutsInGroups();
    void recordExcludedInGroups();


    //return reference to vector, variables for whole population
    const vector<sex_enum> &getSexVector();
    const vector<double> &getInitialViralLoads();
    const vector<strain_enum> &getStrainVector();
    const vector<bool> &getStrainKnownVector();
    const vector<int> &getAgeVector();
    const vector<double> &getResponseRateVector();
    const vector<bool> &getPreviousFluVector();
    const vector<bool> &getVaccinationStatusVector();
    const vector<double> &getAbTitreVector();
    const vector<double> &getComorbidityVector();
    const vector<double> &getTemperatureScoreVector();
    const vector<double> &getSymptomScoreVector();

    const vector<vector<double> > &getViralLoadOverTime();
    const vector<vector<vector<double> > > &getViralLoadHistoryRecords();
    const vector<vector<vector<double> > > &getRecordedViralLoadValues();
    const vector<double> &getAUCVector();
    const vector<double> &getAUCFromDataVector();

    const vector<vector<vector<double> > > &getRecordedViralLoadBinary();
    const vector<double> &getTimeToFirstNegativeVLVector();

    const vector<vector<vector<double> > > &getRecordedViralLoadTCID50();
    const vector<double> &getAUCFromTCID50Vector();
    const vector<vector<vector<double> > > &getRecordedViralLoadTCID50nat();

    const vector<vector<vector<double> > > &getRecordedTemperatureScores();
    const vector<double> &getAUCTemperatureVector();

    const vector<vector<vector<double> > > &getRecordedSymptomScores();
    const vector<double> &getAUCSymptomScoreVector();

    const vector<vector<double> > &getTVStateAtPresentation();
    const vector<vector<double> > &getTVAStateAtPresentation();

    int getTotalDropOuts();
    int getTotalExcluded();


    //return vector, variables for individuals in clinical trial groups
    const vector<vector<sex_enum> > &getGroupSexVector();
    const vector<vector<double> > &getGroupInitialViralLoads();
    const vector<vector<strain_enum> > &getGroupStrainVector();
    const vector<vector<bool> > &getGroupStrainKnownVector();
    const vector<vector<int> > &getGroupAgeVector();
    const vector<vector<double> > &getGroupResponseRateVector();
    const vector<vector<bool> > &getGroupPreviousFluVector();
    const vector<vector<bool> > &getGroupVaccinationStatusVector();
    const vector<vector<double> > &getGroupAbTitreVector();
    const vector<vector<double> > &getGroupComorbiditySeverityVector();
    const vector<vector<double> > &getGroupTemperatureScoreVector();
    const vector<vector<double> > &getGroupSymptomScoreVector();

    const vector<vector<vector<double> > > &getGroupViralLoadOverTime();
    const vector<vector<vector<vector<double> > > > &getGroupViralLoadHistoryRecords();
    const vector<vector<vector<vector<double> > > > &getGroupRecordedViralLoadValues();
    const vector<vector<double> > &getGroupAUCVector();
    const vector<vector<double> > &getGroupAUCFromDataVector();

    const vector<vector<vector<vector<double> > > > &getGroupRecordedViralLoadBinary();
    const vector<vector<double> > &getGroupTimeToFirstNegativeVLVector();

    const vector<vector<vector<vector<double> > > > &getGroupRecordedViralLoadTCID50();
    const vector<vector<double> > &getGroupAUCFromTCID50Vector();
    const vector<vector<vector<vector<double> > > > &getGroupRecordedViralLoadTCID50nat();

    const vector<vector<vector<vector<double> > > > &getGroupRecordedTemperatureScores();
    const vector<vector<double> > &getGroupAUCTemperatureVector();

    const vector<vector<vector<vector<double> > > > &getGroupRecordedSymptomScores();
    const vector<vector<double> > &getGroupAUCSymptomsVector();

    const vector<vector<vector<double> > > &getGroupTVAtPresentation();
    const vector<vector<vector<double> > > &getGroupTVAAtPresentation();

    const vector<int> &getDropOutsInGroups();
    const vector<int> &getExcludedInGroups();

private:
    Population *pointerToPopulation;

    //data structures to hold values for each individual in the total population
    //not categorised according to clinical trial group

    vector<sex_enum> sexVector;             //stores sex for each individual in the population
    vector<double> initialViralLoads;       //stores initial viral loads for each individual in the population
    vector<strain_enum> strainVector;       //stores viral strain for each individual in the population
    vector<bool> strainKnownVector;         //stores if strain is known or not for each patient
    vector<int> ageVector;                  //stores age for each individual in the population
    vector<double> responseRateVector;      //stores response rate for each individual in the population
    vector<bool> previousFluVector;         //stores previous flu infection for each individual in the population
    vector<bool> vaccinationStatusVector;   //stores vaccination status for each individual in the population
    vector<double> abTitreVector;           //stores Ab titre for each individual in the population
    vector<double> comorbidityVector;       //stores comorbidity severity for each individual in the population
    vector<double> temperatureScoreVector;      //stores temperature score for each individual in the population
    vector<double> symptomScoreVector;

    vector<vector<double> > viralLoadOverTime;                  //stores viral load over time only for each individual
    vector<vector<vector<double> > > viralLoadHistoryRecords;   //stores time and viral load for each individual
    vector<vector<vector<double> > > recordedViralLoadValues;   //stores time and measured viral load points for each individual (qPCR)
    vector<double> AUCVector;                       //stores "true" viral load AUC for each individual
    vector<double> AUCFromDataVector;               //stores viral load AUC from measured data points for each individual (qPCR)

    vector<vector<vector<double> > > recordedViralLoadBinary;   //stores time and absence/presence of viral load for each measurement
    vector<double> timeToFirstNegativeVLVector;                 //stores times to first negative VL for each patient

    vector<vector<vector<double> > > recordedViralLoadTCID50;   //stores viral load AUC from measured data points for each individual (TCID50)
    vector<double> AUCFromTCID50Vector;                             //stores viral load AUC from measured data points for each individual (TCID50)
    vector<vector<vector<double> > > recordedViralLoadTCID50nat;    //stores viral load AUC from measured data for each individual (TCID50 natural scale)

    vector<vector<vector<double> > > recordedTemperatureScores; //stores time and measured temperature score for each individual
    vector<double> AUCTemperatureVector;            //stores AUC for measured temperature for each individual

    vector<vector<vector<double> > > recordedSymptomScores; //stores time and measured temperature score for each individual
    vector<double> AUCSymptomsVector;            //stores AUC for measured temperature for each individual

    vector<vector<double> > TVStateAtPresentation;  //stores TV state at presentation for each individual
    vector<vector<double> > TVAStateAtPresentation; //stores TVA state at presentation for each individual

    int totalDropOuts;      //total number of drop-outs in the trial
    int totalExcluded;      //total number of excluded individuals

    Trial *pointerToTrial;

    //data structures to hold values for each individual in each trial group
    //stored according to trial group

    vector<vector<sex_enum> > groupSexVector;
    vector<vector<double> > groupInitialViralLoads;
    vector<vector<strain_enum> > groupStrainVector;
    vector<vector<bool> > groupStrainKnownVector;
    vector<vector<int> > groupAgeVector;
    vector<vector<double> > groupResponseRateVector;
    vector<vector<bool> > groupPreviousFluVector;
    vector<vector<bool> > groupVaccinationStatusVector;
    vector<vector<double> > groupAbTitreVector;
    vector<vector<double> > groupComorbidityVector;
    vector<vector<double> > groupTemperatureScoreVector;
    vector<vector<double> > groupSymptomScoreVector;

    vector<vector<vector<double> > > groupViralLoadOverTime;
    vector<vector<vector<vector<double> > > > groupViralLoadHistoryRecords;
    vector<vector<vector<vector<double> > > > groupRecordedViralLoadValues;
    vector<vector<double> > groupAUCVector;
    vector<vector<double> > groupAUCFromDataVector;

    vector<vector<vector<vector<double> > > > groupRecordedViralLoadBinary;
    vector<vector<double> > groupTimeToFirstNegativeVLVector;

    vector<vector<vector<vector<double> > > > groupRecordedViralLoadTCID50;
    vector<vector<double> > groupAUCFromTCID50Vector;
    vector<vector<vector<vector<double> > > > groupRecordedViralLoadTCID50nat;

    vector<vector<vector<vector<double> > > > groupRecordedTemperatureScores;
    vector<vector<double> > groupAUCTemperatureVector;

    vector<vector<vector<vector<double> > > > groupRecordedSymptomScores;
    vector<vector<double> > groupAUCSymptomsVector;

    vector<vector<vector<double> > > groupTVAtPresentation;
    vector<vector<vector<double> > > groupTVAAtPresentation;

    vector<int> dropOutsInGroups;
    vector<int> excludedInGroups;
};

#endif // RECORDER_H_INCLUDED
