# Supplementary material for: Using Clinical Trial Simulators to Analyse the Sources of Variance in Clinical Trials of Novel Therapies for Acute Viral Infections
Source: PLoS One. 2016 Jun 22;11(6):e0156622. doi: 10.1371/journal.pone.0156622 (PMC4917234; doi:10.1371/journal.pone.0156622)
Supplement: S3 File — S3 does not contain any information that would allow the identification of human subjects. (ZIP) [file pone.0156622.s003.zip › CTSCode/Statistics_Module.cpp]

//Influenza Clinical Trial Simulator
//Copyright Carolin Vegvari 2016

//This program is free software: you can redistribute it and/or modify
//it under the terms of the GNU General Public License as published by
//the Free Software Foundation, either version 3 of the License, or
//(at your option) any later version.

//This program is distributed in the hope that it will be useful,
//but WITHOUT ANY WARRANTY; without even the implied warranty of
//MERCHANTABILITY or FITNESS FOR A PARTICULAR PURPOSE.  See the
//GNU General Public License for more details.

//You should have received a copy of the GNU General Public License
//along with this program.  If not, see <http://www.gnu.org/licenses/>.


#include <iostream>
#include <iomanip>
#include <fstream>
#include <cstdlib>
#include <cmath>
#include <boost/math/distributions/students_t.hpp>
#include <boost/math/distributions/fisher_f.hpp>
#include "Statistics_Module.h"
#include "Statistics_Module.inl"
#include "Utility_Functions.h"
#include "Mann_Whitney_U_Table_002.h"
#include "Mann_Whitney_U_Table_01.h"
#include "Mann_Whitney_U_Table_02.h"
#include "Mann_Whitney_U_Table_05.h"
#include "Mann_Whitney_U_Table_1.h"
#include "Mann_Whitney_U_Table_2.h"
#include "Kolmogorov_Smirnov_One_Sample_Table.h"
#include "Kolmogorov_Smirnov_Two_Sample_Table_05.h"
#include "Kolmogorov_Smirnov_Two_Sample_Table_01.h"


using namespace std;
using namespace boost::math;

Statistics_Module::Statistics_Module()
{

}

Statistics_Module::~Statistics_Module() {}


vector<vector<double> > &Statistics_Module::getMeanSDViralLoadHistory()
{
    return meanSDViralLoadHistory;
}


vector<vector<vector<double> > > &Statistics_Module::getGroupMeanSDViralLoadHistory()
{
    return groupMeanSDViralLoadHistory;
}

vector<vector<double> > &Statistics_Module::getMeanSDRecordedViralLoadValuesPCR()
{
    return meanSDRecordedViralLoadValuesPCR;
}

vector<vector<vector<double> > > &Statistics_Module::getGroupMeanSDRecordedViralLoadValuesPCR()
{
    return groupMeanSDRecordedViralLoadValuesPCR;
}


vector<vector<double> > &Statistics_Module::getMeanSDRecordedViralLoadValuesTCID50()
{
    return meanSDRecordedViralLoadValuesTCID50;
}


vector<vector<vector<double> > > &Statistics_Module::getGroupMeanSDRecordedViralLoadValuesTCID50()
{
    return groupMeanSDRecordedViralLoadValuesTCID50;
}


vector<vector<double> > &Statistics_Module::getMeanSDRecordedViralLoadValuesTCID50nat()
{
    return meanSDRecordedViralLoadValuesTCID50nat;
}


vector<vector<vector<double> > > &Statistics_Module::getGroupMeanSDRecordedViralLoadValuesTCID50nat()
{
    return groupMeanSDRecordedViralLoadValuesTCID50nat;
}


vector<vector<double> > &Statistics_Module::getMeanSEMViralLoadHistory()
{
    return meanSEMViralLoadHistory;
}


vector<vector<vector<double> > > &Statistics_Module::getGroupMeanSEMViralLoadHistory()
{
    return groupMeanSEMViralLoadHistory;
}


vector<vector<double> > &Statistics_Module::getMeanSEMRecordedViralLoadValuesPCR()
{
    return meanSEMRecordedViralLoadValuesPCR;
}


vector<vector<vector<double> > > &Statistics_Module::getGroupMeanSEMRecordedViralLoadValuesPCR()
{
    return groupMeanSEMRecordedViralLoadValuesPCR;
}


vector<vector<double> > &Statistics_Module::getMeanSEMRecordedViralLoadValuesTCID50()
{
    return meanSEMRecordedViralLoadValuesTCID50;
}


vector<vector<vector<double> > > &Statistics_Module::getGroupMeanSEMRecordedViralLoadValuesTCID50()
{
    return groupMeanSEMRecordedViralLoadValuesTCID50;
}


vector<vector<double> > &Statistics_Module::getMeanSEMRecordedViralLoadValuesTCID50nat()
{
    return meanSEMRecordedViralLoadValuesTCID50nat;
}


vector<vector<vector<double> > > &Statistics_Module::getGroupMeanSEMRecordedViralLoadValuesTCID50nat()
{
    return groupMeanSEMRecordedViralLoadValuesTCID50nat;
}


void Statistics_Module::print_t_test_summary(double _sampleMean1, double _standardDeviation1, unsigned _sampleSize1, double _sampleMean2, double _standardDeviation2, unsigned _sampleSize2, bool _equalVariances)
{
    if(_equalVariances==true)
    {
        cout << "________________________________________________" << endl;
        cout << "Student t test for two samples (equal variances)" << endl;
        cout << "________________________________________________" << endl << endl;
    }
    else
    {
        cout << "________________________________________________" << endl;
        cout << "Student t test for two samples (unequal variances)" << endl;
        cout << "________________________________________________" << endl << endl;
    }


    cout << setw(55) << left << "Number of Observations (Sample 1)" << "= " << _sampleSize1 << endl;
    cout << setw(55) << left << "Sample 1 Mean" << "= " << _sampleMean1 << endl;
    cout << setw(55) << left << "Sample 1 Standard Deviation" << "= " << _standardDeviation1 << endl;
    cout << setw(55) << left << "Number of Observations (Sample 2)" << "= " << _sampleSize2 << endl;
    cout << setw(55) << left << "Sample 2 Mean" << "= " << _sampleMean2 << endl;
    cout << setw(55) << left << "Sample 2 Standard Deviation" << "= " << _standardDeviation2 << endl;
}


void Statistics_Module::two_samples_t_test_equal_sd(double _sampleMean1, double _standardDeviation1, unsigned _sampleSize1, double _sampleMean2, double _standardDeviation2, unsigned _sampleSize2, double _alpha)
{
    //Degrees of freedom
    double df = _sampleSize1 + _sampleSize2 - 2;
    //Pooled standard deviation
    double pooledStd = sqrt(((_sampleSize1 - 1) * _standardDeviation1 * _standardDeviation1 + (_sampleSize2 - 1) * _standardDeviation2 * _standardDeviation2) / df);
    //t-statistic
    double t_stat = (_sampleMean1 - _sampleMean2) / (pooledStd * sqrt(1.0/_sampleSize1 + 1.0/_sampleSize2));

    students_t dist(df);
    double q = cdf(complement(dist, fabs(t_stat)));

    print_t_test_summary(_sampleMean1, _standardDeviation1, _sampleSize1, _sampleMean2, _standardDeviation2, _sampleSize2, true);
    cout << setw(55) << left << "Degrees of Freedom" << "= " << df << endl;
    cout << setw(55) << left << "Pooled Standard Deviation" << "= " << pooledStd << endl;
    cout << setw(55) << left << "T Statistic" << "= " << t_stat << endl;
    cout << setw(55) << left << "Probability that difference is due to chance" << "= " << setprecision(3) << scientific << 2 * q << endl << endl;

    cout << setw(55) << left << "Results for Alternative Hypothesis and alpha" << "= " << setprecision(3) << scientific << _alpha << endl << endl;

    if(cdf(complement(dist, fabs(t_stat))) < _alpha/2)
        cout << setw(55) << left << "Sample 1 Mean != Sample 2 Mean " << "Rejected" << endl;
    else
        cout << setw(55) << left << "Sample 1 Mean != Sample 2 Mean " << "Not rejected" << endl;
    if(cdf(dist, t_stat) > _alpha)
        cout << setw(55) << left << "Sample 1 Mean < Sample 2 Mean " << "Rejected" << endl;
    else
        cout << setw(55) << left << "Sample 1 Mean < Sample 2 Mean " << "Not rejected" << endl;
    if(cdf(complement(dist, t_stat)) > _alpha)
        cout << setw(55) << left << "Sample 1 Mean > Sample 2 Mean " << "Rejected" << endl;
    else
        cout << setw(55) << left << "Sample 1 Mean > Sample 2 Mean " << "Not rejected" << endl;
}

void Statistics_Module::two_samples_t_test_equal_sd(string _filename, double _sampleMean1, double _standardDeviation1, unsigned _sampleSize1, double _sampleMean2, double _standardDeviation2, unsigned _sampleSize2, double _alpha, bool _app, string _header)
{
    //Degrees of freedom
    double df = _sampleSize1 + _sampleSize2 - 2;
    //Pooled standard deviation
    double pooledStd = sqrt(((_sampleSize1 - 1) * _standardDeviation1 * _standardDeviation1 + (_sampleSize2 - 1) * _standardDeviation2 * _standardDeviation2) / df);
    //t-statistic
    double t_stat = (_sampleMean1 - _sampleMean2) / (pooledStd * sqrt(1.0/_sampleSize1 + 1.0/_sampleSize2));

    students_t dist(df);
    double q = cdf(complement(dist, fabs(t_stat)));

    ofstream file;
    if(_app==true)
    {
        file.open((_filename + ".txt").c_str(), ios::app);
        file << _header << endl << endl << endl;
    }
    else
    {
        file.open((_filename + ".txt").c_str());
    }

    file << "________________________________________________" << endl;
    file << "Student t test for two samples (equal variances)" << endl;
    file << "________________________________________________" << endl << endl;

    file << setw(55) << left << "Number of Observations (Sample 1)" << "= " << _sampleSize1 << endl;
    file << setw(55) << left << "Sample 1 Mean" << "= " << _sampleMean1 << endl;
    file << setw(55) << left << "Sample 1 Standard Deviation" << "= " << _standardDeviation1 << endl;
    file << setw(55) << left << "Number of Observations (Sample 2)" << "= " << _sampleSize2 << endl;
    file << setw(55) << left << "Sample 2 Mean" << "= " << _sampleMean2 << endl;
    file << setw(55) << left << "Sample 2 Standard Deviation" << "= " << _standardDeviation2 << endl;

    file << setw(55) << left << "Degrees of Freedom" << "= " << df << endl;
    file << setw(55) << left << "Pooled Standard Deviation" << "= " << pooledStd << endl;
    file << setw(55) << left << "T Statistic" << "= " << t_stat << endl;
    file << setw(55) << left << "Probability that difference is due to chance" << "= " << setprecision(3) << scientific << 2 * q << endl << endl;

    file << setw(55) << left << "Results for Alternative Hypothesis and alpha" << "= " << setprecision(3) << scientific << _alpha << endl << endl;

    if(cdf(complement(dist, fabs(t_stat))) < _alpha/2)
        file << setw(55) << left << "Sample 1 Mean != Sample 2 Mean " << "Rejected" << endl;
    else
        file << setw(55) << left << "Sample 1 Mean != Sample 2 Mean " << "Not rejected" << endl;
    if(cdf(dist, t_stat) > _alpha)
        file << setw(55) << left << "Sample 1 Mean < Sample 2 Mean " << "Rejected" << endl;
    else
        file << setw(55) << left << "Sample 1 Mean < Sample 2 Mean " << "Not rejected" << endl;
    if(cdf(complement(dist, t_stat)) > _alpha)
        file << setw(55) << left << "Sample 1 Mean > Sample 2 Mean " << "Rejected" << endl;
    else
        file << setw(55) << left << "Sample 1 Mean > Sample 2 Mean " << "Not rejected" << endl;

    file.close();
}

void Statistics_Module::two_samples_t_test_unequal_sd(double _sampleMean1, double _standardDeviation1, unsigned _sampleSize1, double _sampleMean2, double _standardDeviation2, unsigned _sampleSize2, double _alpha)
{
    //Degrees of freedom - Welch-Satterthwaite approximation
    double df = _standardDeviation1 * _standardDeviation1 / _sampleSize1 + _standardDeviation2 * _standardDeviation2 / _sampleSize2;
    df *= df;
    double t1 = _standardDeviation1 * _standardDeviation1 / _sampleSize1;
    t1 *= t1;
    t1 /= (_sampleSize1 - 1);
    double t2 = _standardDeviation2 * _standardDeviation2 / _sampleSize2;
    t2 *= t2;
    t2 /= (_sampleSize2 - 1);
    df /= (t1 + t2);
    //t-statistic
    double t_stat = (_sampleMean1 - _sampleMean2) / sqrt(_standardDeviation1 * _standardDeviation1 / _sampleSize1 + _standardDeviation2 * _standardDeviation2 / _sampleSize2);

    students_t dist(df);
    double q = cdf(complement(dist, fabs(t_stat)));

    print_t_test_summary(_sampleMean1, _standardDeviation1, _sampleSize1, _sampleMean2, _standardDeviation2, _sampleSize2, false);
    cout << setw(55) << left << "Degrees of Freedom" << "= " << df << endl;
    cout << setw(55) << left << "T Statistic" << "= " << t_stat << endl;
    cout << setw(55) << left << "Probability that difference is due to chance" << "= " << setprecision(3) << scientific << 2 * q << endl << endl;

    cout << setw(55) << left << "Results for Alternative Hypothesis and alpha" << "= " << setprecision(3) << scientific << _alpha << endl << endl;

    if(cdf(complement(dist, fabs(t_stat))) < _alpha/2)
        cout << setw(55) << left << "Sample 1 Mean != Sample 2 Mean " << "Rejected" << endl;
    else
        cout << setw(55) << left << "Sample 1 Mean != Sample 2 Mean " << "Not rejected" << endl;
    if(cdf(dist, t_stat) > _alpha)
        cout << setw(55) << left << "Sample 1 Mean < Sample 2 Mean " << "Rejected" << endl;
    else
        cout << setw(55) << left << "Sample 1 Mean < Sample 2 Mean " << "Not rejected" << endl;
    if(cdf(complement(dist, t_stat)) > _alpha)
        cout << setw(55) << left << "Sample 1 Mean > Sample 2 Mean " << "Rejected" << endl;
    else
        cout << setw(55) << left << "Sample 1 Mean > Sample 2 Mean " << "Not rejected" << endl;
}


void Statistics_Module::two_samples_t_test_unequal_sd(string _filename, double _sampleMean1, double _standardDeviation1, unsigned _sampleSize1, double _sampleMean2, double _standardDeviation2, unsigned _sampleSize2, double _alpha, bool _app, string _header)
{
    //Degrees of freedom - Welch-Satterthwaite approximation
    double df = _standardDeviation1 * _standardDeviation1 / _sampleSize1 + _standardDeviation2 * _standardDeviation2 / _sampleSize2;
    df *= df;
    double t1 = _standardDeviation1 * _standardDeviation1 / _sampleSize1;
    t1 *= t1;
    t1 /= (_sampleSize1 - 1);
    double t2 = _standardDeviation2 * _standardDeviation2 / _sampleSize2;
    t2 *= t2;
    t2 /= (_sampleSize2 - 1);
    df /= (t1 + t2);
    //t-statistic
    double t_stat = (_sampleMean1 - _sampleMean2) / sqrt(_standardDeviation1 * _standardDeviation1 / _sampleSize1 + _standardDeviation2 * _standardDeviation2 / _sampleSize2);

    students_t dist(df);
    double q = cdf(complement(dist, fabs(t_stat)));

    ofstream file;
    if(_app==true)
    {
        file.open((_filename + ".txt").c_str(), ios::app);
        file << _header << endl << endl << endl;
    }
    else
    {
        file.open((_filename + ".txt").c_str());
    }


    file << "__________________________________________________" << endl;
    file << "Student t test for two samples (unequal variances)" << endl;
    file << "__________________________________________________" << endl << endl;


    file << setw(55) << left << "Degrees of Freedom" << "= " << df << endl;
    file << setw(55) << left << "T Statistic" << "= " << t_stat << endl;
    file << setw(55) << left << "Probability that difference is due to chance" << "= " << setprecision(3) << scientific << 2 * q << endl << endl;

    file << setw(55) << left << "Results for Alternative Hypothesis and alpha" << "= " << setprecision(3) << scientific << _alpha << endl << endl;

    if(cdf(complement(dist, fabs(t_stat))) < _alpha/2)
        file << setw(55) << left << "Sample 1 Mean != Sample 2 Mean " << "Rejected" << endl;
    else
        file << setw(55) << left << "Sample 1 Mean != Sample 2 Mean " << "Not rejected" << endl;
    if(cdf(dist, t_stat) > _alpha)
        file << setw(55) << left << "Sample 1 Mean < Sample 2 Mean " << "Rejected" << endl;
    else
        file << setw(55) << left << "Sample 1 Mean < Sample 2 Mean " << "Not rejected" << endl;
    if(cdf(complement(dist, t_stat)) > _alpha)
        file << setw(55) << left << "Sample 1 Mean > Sample 2 Mean " << "Rejected" << endl;
    else
        file << setw(55) << left << "Sample 1 Mean > Sample 2 Mean " << "Not rejected" << endl;

    file.close();
}


void Statistics_Module::f_test(double _standardDeviation1, double _standardDeviation2, double _sampleSize1, double _sampleSize2, double _alpha)
{
    double F = _standardDeviation1 / _standardDeviation2;
    F *= F;
    fisher_f dist(_sampleSize1 - 1, _sampleSize2 - 1);
    double upperCriticalValue = quantile(complement(dist, _alpha));
    double upperCriticalValue2 = quantile(complement(dist, _alpha/2));
    double lowerCriticalValue = quantile(dist, _alpha);
    double lowerCriticalValue2 = quantile(dist, _alpha/2);

    cout << "____________________________________" << endl;
    cout << "F-Test for equal standard deviations" << endl;
    cout << "____________________________________" << endl << endl;
    cout << setprecision(5);
    cout << setw(55) << left << "Number of Observations (Sample 1)" << "= " << _sampleSize1 << endl;
    cout << setw(55) << left << "Sample 1 Standard Deviation" << "= " << _standardDeviation1 << endl;
    cout << setw(55) << left << "Number of Observations (Sample 2)" << "= " << _sampleSize2 << endl;
    cout << setw(55) << left << "Sample 2 Standard Deviation" << "= " << _standardDeviation2 << endl << endl;

    cout << setw(55) << left << "Test Statistic F" << "= " << F << endl<< endl;
    cout << setw(55) << left << "Upper Critical Value at alpha" << "= " << setprecision(3) << scientific << upperCriticalValue << endl;
    cout << setw(55) << left << "Upper Critical Value at alpha/2" << "= " << setprecision(3) << scientific << upperCriticalValue2 << endl;
    cout << setw(55) << left << "Lower Critical Value at alpha" << "= " << setprecision(3) << scientific << lowerCriticalValue << endl;
    cout << setw(55) << left << "Lower Critical Value at alpha/2" << "= " << setprecision(3) << scientific << lowerCriticalValue2 << endl << endl;

    cout << setw(55) << left << "Results for Alternative Hypotheses and alpha" << "= " << setprecision(3) << scientific <<  _alpha << endl << endl;

    if((upperCriticalValue2 < F) || (lowerCriticalValue2 > F))
        cout << setw(55) << left << "Standard deviations are unequal (two-sided test) " << "Accepted" << endl;
    else
        cout << setw(55) << left << "Standard deviations are unequal (two-sided test) " << "Rejected" << endl;
    if(lowerCriticalValue > F)
        cout << setw(55) << left << "Standard deviation 1 is less than standard deviation 2 " << "Accepted" << endl;
    else
        cout << setw(55) << left << "Standard deviation 1 is less than standard deviation 2 " << "Rejected" << endl;
    if(upperCriticalValue < F)
        cout << setw(55) << left << "Standard deviation 1 is greater than standard deviation 2 " << "Accepted" << endl;
    else
        cout << setw(55) << left << "Standard deviation 1 is greater than standard deviation 2 " << "Rejected" << endl << endl;
}


void Statistics_Module::f_test(string _filename, double _standardDeviation1, double _standardDeviation2, double _sampleSize1, double _sampleSize2, double _alpha, bool _app, string _header)
{
    double F = _standardDeviation1 / _standardDeviation2;
    F *= F;
    fisher_f dist(_sampleSize1 - 1, _sampleSize2 - 1);
    double upperCriticalValue = quantile(complement(dist, _alpha));
    double upperCriticalValue2 = quantile(complement(dist, _alpha/2));
    double lowerCriticalValue = quantile(dist, _alpha);
    double lowerCriticalValue2 = quantile(dist, _alpha/2);

    ofstream file;
    if(_app==true)
    {
        file.open((_filename + ".txt").c_str(), ios::app);
        file << _header << endl << endl << endl;
    }
    else
    {
        file.open((_filename + ".txt").c_str());
    }

    file << "____________________________________" << endl;
    file << "F-Test for equal standard deviations" << endl;
    file << "____________________________________" << endl << endl;
    file << setprecision(5);
    file << setw(55) << left << "Number of Observations (Sample 1)" << "= " << _sampleSize1 << endl;
    file << setw(55) << left << "Sample 1 Standard Deviation" << "= " << _standardDeviation1 << endl;
    file << setw(55) << left << "Number of Observations (Sample 2)" << "= " << _sampleSize2 << endl;
    file << setw(55) << left << "Sample 2 Standard Deviation" << "= " << _standardDeviation2 << endl << endl;

    file << setw(55) << left << "Test Statistic F" << "= " << F << endl<< endl;
    file << setw(55) << left << "Upper Critical Value at alpha" << "= " << setprecision(3) << scientific << upperCriticalValue << endl;
    file << setw(55) << left << "Upper Critical Value at alpha/2" << "= " << setprecision(3) << scientific << upperCriticalValue2 << endl;
    file << setw(55) << left << "Lower Critical Value at alpha" << "= " << setprecision(3) << scientific << lowerCriticalValue << endl;
    file << setw(55) << left << "Lower Critical Value at alpha/2" << "= " << setprecision(3) << scientific << lowerCriticalValue2 << endl << endl;

    file << setw(55) << left << "Results for Alternative Hypotheses and alpha" << "= " << setprecision(3) << scientific <<  _alpha << endl << endl;

    if((upperCriticalValue2 < F) || (lowerCriticalValue2 > F))
        file << setw(55) << left << "Standard deviations are unequal (two-sided test) " << "Accepted" << endl;
    else
        cout << setw(55) << left << "Standard deviations are unequal (two-sided test) " << "Rejected" << endl;
    if(lowerCriticalValue > F)
        file << setw(55) << left << "Standard deviation 1 is less than standard deviation 2 " << "Accepted" << endl;
    else
        cout << setw(55) << left << "Standard deviation 1 is less than standard deviation 2 " << "Rejected" << endl;
    if(upperCriticalValue < F)
        file << setw(55) << left << "Standard deviation 1 is greater than standard deviation 2 " << "Accepted" << endl;
    else
        file << setw(55) << left << "Standard deviation 1 is greater than standard deviation 2 " << "Rejected" << endl << endl;

    file.close();
}


void Statistics_Module::mann_whitney_u_test_small_samples(const vector<double> &_sample1, const vector<double> &_sample2, double _alpha, bool _oneTailed)
{
    vector<pair<double, double> > combinedSamples;

    try
    {
        //TO DO: Add error handling for non-existent combinations of one-tailed/two-tailed and alpha
        if(_sample1.size() > 20 || _sample2.size() > 20)
        {
            cout << "Small samples should not exceed a size of 20." << endl << endl;
            throw 0;
        }
        if((_alpha != 0.2) && (_alpha != 0.1) && (_alpha != 0.05) && (_alpha != 0.025) && (_alpha != 0.02) && (_alpha != 0.01) && (_alpha != 0.005) && (_alpha != 0.002) && (_alpha != 0.001))
        {
            cout << "For small samples (<=20) only significance levels (alpha) 0.2, 0.1, 0.05, 0.025, 0.02, 0.01, 0.005, 0.002 and 0.001 are tabulated." << endl << endl;
            throw 0;
        }
        if(_sample1.size() < 5 || _sample2.size() < 5)
        {
            cout << "No values tabulated for samples less than 5." << endl << endl;
            throw 0;
        }

        int combinedSampleSize = _sample1.size() + _sample2.size();

        if(_alpha == 0.01 && (combinedSampleSize < 11))
        {
            cout << "No values tabulated. Samples too small." << endl << endl;
            throw 0;
        }
        if(_alpha <= 0.005 && (combinedSampleSize < 14))
        {
            cout << "No values tabulated. Samples too small." << endl << endl;
            throw 0;
        }

        for(int i=0; i<_sample1.size(); ++i)
            combinedSamples.push_back(make_pair(_sample1.at(i), 0));
        for(int i=0; i<_sample2.size(); ++i)
            combinedSamples.push_back(make_pair(_sample2.at(i), 1));
    }
    catch(int e)
    {
        throw;
    }

    sort(combinedSamples.begin(), combinedSamples.end(), comparator);

    vector<pair<double, double> > ranks;

    int t=1;
    for(int i=0; i<combinedSamples.size()-1; i+=t)
    {
        int numberOfTies = 0;
        t =0;
        for(int j=i+1; j<combinedSamples.size(); ++j)
        {
            if(combinedSamples.at(i).first!=combinedSamples.at(j).first)
                break;
            if(combinedSamples.at(i).first==combinedSamples.at(j).first)
            {
                numberOfTies++;
            }
        }
        double weightedRank;
        t += (numberOfTies + 1);
        int temp = 0;
        for(int j=0; j<t; ++j)
            temp += (i + 1 + j);

        weightedRank = static_cast<double>((temp)) / static_cast<double>((numberOfTies + 1));
        for(int j=0; j<t; ++j)
            ranks.push_back(make_pair((weightedRank), combinedSamples.at(i + j).second));
    }
    if(ranks.size() < combinedSamples.size())
        ranks.push_back(make_pair(static_cast<double>(combinedSamples.size()), combinedSamples.at(combinedSamples.size()-1).second));

    double u1 = 0;
    double u2 = 0;
    for(int i=0; i<ranks.size(); ++i)
    {
        if(ranks.at(i).second==0)
        {
            u1 += ranks.at(i).first;
        }
        else
            u2 += ranks.at(i).first;
    }

    u1 = _sample1.size() * _sample2.size() + _sample1.size() * (_sample1.size() + 1) / 2 - u1;
    u2 = _sample1.size() * _sample2.size() + _sample2.size() * (_sample2.size() + 1) / 2 - u2;

    double u = min(u1, u2);

    //choose LUT depending on alpha (map object)
    //pick value uCrit from LUT depending on sample sizes (key - is a pair)
    double uCrit;
    if((_alpha==0.05 && _oneTailed==false) || (_alpha==0.025 && _oneTailed==true))
    {
        Mann_Whitney_U_Table_05 table;
        uCrit = table.getTable().at(make_pair(_sample1.size(), _sample2.size()));
    }
    else if((_alpha==0.002 && _oneTailed==false) || (_alpha==0.001 && _oneTailed==true))
    {
        Mann_Whitney_U_Table_002 table;
        uCrit = table.getTable().at(make_pair(_sample1.size(), _sample2.size()));
    }
    else if((_alpha==0.01 && _oneTailed==false) || (_alpha==0.005 && _oneTailed==true))
    {
        Mann_Whitney_U_Table_01 table;
        uCrit = table.getTable().at(make_pair(_sample1.size(), _sample2.size()));
    }
    else if((_alpha==0.02 && _oneTailed==false) || (_alpha==0.01 && _oneTailed==true))
    {
        Mann_Whitney_U_Table_02 table;
        uCrit = table.getTable().at(make_pair(_sample1.size(), _sample2.size()));
    }
    else if((_alpha==0.1 && _oneTailed==false) || (_alpha==0.05 && _oneTailed==true))
    {
        Mann_Whitney_U_Table_1 table;
        uCrit = table.getTable().at(make_pair(_sample1.size(), _sample2.size()));
    }
    else if((_alpha==0.2 && _oneTailed==false) || (_alpha==0.1 && _oneTailed==true))
    {
        Mann_Whitney_U_Table_2 table;
        uCrit = table.getTable().at(make_pair(_sample1.size(), _sample2.size()));
    }
    else
    {
        cout << "No tabulated values for significance level alpha = " << _alpha << " and test type (one-tailed/two-tailed)." << endl;
        return;
    }

    cout << "______________________________________" << endl;
    cout << "Mann-Whitney U-test Independent Groups" << endl;
    cout << "______________________________________" << endl << endl;

    cout << setw(55) << left << "Number of Observations (Sample 1)" << "= " << _sample1.size() << endl;
    cout << setw(55) << left << "Number of Observations (Sample 2)" << "= " << _sample2.size() << endl;
    cout << setw(55) << left << "Significance level (alpha)" << "= " << _alpha << endl << endl;
    cout << setw(55) << left << "U1" << "= " << u1 << endl;
    cout << setw(55) << left << "U2" << "= " << u2 << endl;
    cout << setw(55) << left << "Ucrit" << "= " << uCrit << endl << endl;
    cout << setw(55) << left << "Results for Alternative Hypothesis and alpha" << "= " << setprecision(3) << scientific << _alpha << endl << endl;
    if(u<=uCrit)
        cout << setw(55) << left << "Samples come from the same population" << "Rejected" << endl;
    else
        cout << setw(55) << left << "Samples come from the same population" << "Accepted" << endl;
}


void Statistics_Module::mann_whitney_u_test_small_samples(string _filename, const vector<double> &_sample1, const vector<double> &_sample2, double _alpha, bool _oneTailed, bool _app, string _header)
{
    vector<pair<double, double> > combinedSamples;

    try
    {
        if(_sample1.size() > 20 || _sample2.size() > 20)
        {
            cout << "Small samples should not exceed a size of 20." << endl << endl;
            throw 0;
        }
        if((_alpha != 0.2) && (_alpha != 0.1) && (_alpha != 0.05) && (_alpha != 0.025) && (_alpha != 0.02) && (_alpha != 0.01) && (_alpha != 0.005) && (_alpha != 0.002) && (_alpha != 0.001))
        {
            cout << "For small samples (<=20) only significance levels (alpha) 0.2, 0.1, 0.05, 0.025, 0.02, 0.01, 0.005, 0.002 and 0.001 are tabulated." << endl << endl;
            throw 0;
        }
        if(_sample1.size() < 5 || _sample2.size() < 5)
        {
            cout << "No values tabulated for samples less than 5." << endl << endl;
            throw 0;
        }

        int combinedSampleSize = _sample1.size() + _sample2.size();

        if(_alpha == 0.01 && (combinedSampleSize < 11))
        {
            cout << "No values tabulated. Samples too small." << endl << endl;
            throw 0;
        }
        if(_alpha <= 0.005 && (combinedSampleSize < 14))
        {
            cout << "No values tabulated. Samples too small." << endl << endl;
            throw 0;
        }

        for(int i=0; i<_sample1.size(); ++i)
            combinedSamples.push_back(make_pair(_sample1.at(i), 0));
        for(int i=0; i<_sample2.size(); ++i)
            combinedSamples.push_back(make_pair(_sample2.at(i), 1));
    }
    catch(int e)
    {
        throw;
    }

    sort(combinedSamples.begin(), combinedSamples.end(), comparator);

    vector<pair<double, double> > ranks;

    int t=1;
    for(int i=0; i<combinedSamples.size()-1; i+=t)
    {
        int numberOfTies = 0;
        t =0;
        for(int j=i+1; j<combinedSamples.size(); ++j)
        {
            if(combinedSamples.at(i).first!=combinedSamples.at(j).first)
                break;
            if(combinedSamples.at(i).first==combinedSamples.at(j).first)
            {
                numberOfTies++;
            }
        }
        double weightedRank;
        t += (numberOfTies + 1);
        int temp = 0;
        for(int j=0; j<t; ++j)
            temp += (i + 1 + j);

        weightedRank = static_cast<double>((temp)) / static_cast<double>((numberOfTies + 1));
        for(int j=0; j<t; ++j)
            ranks.push_back(make_pair((weightedRank), combinedSamples.at(i + j).second));
    }
    if(ranks.size() < combinedSamples.size())
        ranks.push_back(make_pair(static_cast<double>(combinedSamples.size()), combinedSamples.at(combinedSamples.size()-1).second));

    double u1 = 0;
    double u2 = 0;
    for(int i=0; i<ranks.size(); ++i)
    {
        if(ranks.at(i).second==0)
        {
            u1 += ranks.at(i).first;
        }
        else
            u2 += ranks.at(i).first;
    }

    u1 = _sample1.size() * _sample2.size() + _sample1.size() * (_sample1.size() + 1) / 2 - u1;
    u2 = _sample1.size() * _sample2.size() + _sample2.size() * (_sample2.size() + 1) / 2 - u2;

    double u = min(u1, u2);

    //choose LUT depending on alpha (map object)
    //pick value uCrit from LUT depending on sample sizes (key - is a pair)
    double uCrit;
    if((_alpha==0.05 && _oneTailed==false) || (_alpha==0.025 && _oneTailed==true))
    {
        Mann_Whitney_U_Table_05 table;
        uCrit = table.getTable().at(make_pair(_sample1.size(), _sample2.size()));
    }
    else if((_alpha==0.002 && _oneTailed==false) || (_alpha==0.001 && _oneTailed==true))
    {
        Mann_Whitney_U_Table_002 table;
        uCrit = table.getTable().at(make_pair(_sample1.size(), _sample2.size()));
    }
    else if((_alpha==0.01 && _oneTailed==false) || (_alpha==0.005 && _oneTailed==true))
    {
        Mann_Whitney_U_Table_01 table;
        uCrit = table.getTable().at(make_pair(_sample1.size(), _sample2.size()));
    }
    else if((_alpha==0.02 && _oneTailed==false) || (_alpha==0.01 && _oneTailed==true))
    {
        Mann_Whitney_U_Table_02 table;
        uCrit = table.getTable().at(make_pair(_sample1.size(), _sample2.size()));
    }
    else if((_alpha==0.1 && _oneTailed==false) || (_alpha==0.05 && _oneTailed==true))
    {
        Mann_Whitney_U_Table_1 table;
        uCrit = table.getTable().at(make_pair(_sample1.size(), _sample2.size()));
    }
    else if((_alpha==0.2 && _oneTailed==false) || (_alpha==0.1 && _oneTailed==true))
    {
        Mann_Whitney_U_Table_2 table;
        uCrit = table.getTable().at(make_pair(_sample1.size(), _sample2.size()));
    }
    else
    {
        cout << "No tabulated values for significance level alpha = " << _alpha << " and test type (one-tailed/two-tailed)." << endl;
        return;
    }

    ofstream file;
    if(_app==true)
    {
        file.open((_filename + ".txt").c_str(), ios::app);
        file << _header << endl << endl << endl;
    }
    else
    {
        file.open((_filename + ".txt").c_str());
    }

    file << "______________________________________" << endl;
    file << "Mann-Whitney U-test Independent Groups" << endl;
    file << "______________________________________" << endl << endl;

    file << setw(55) << left << "Number of Observations (Sample 1)" << "= " << _sample1.size() << endl;
    file << setw(55) << left << "Number of Observations (Sample 2)" << "= " << _sample2.size() << endl;
    file << setw(55) << left << "Significance level (alpha)" << "= " << _alpha << endl << endl;
    file << setw(55) << left << "U1" << "= " << u1 << endl;
    file << setw(55) << left << "U2" << "= " << u2 << endl;
    file << setw(55) << left << "Ucrit" << "= " << uCrit << endl << endl;
    file << setw(55) << left << "Results for Alternative Hypothesis and alpha" << "= " << setprecision(3) << scientific << _alpha << endl << endl;
    if(u<=uCrit)
        file << setw(55) << left << "Samples come from the same population" << "Rejected" << endl;
    else
        file << setw(55) << left << "Samples come from the same population" << "Accepted" << endl;
    file << endl << endl;

    file.close();
}


bool Statistics_Module::mann_whitney_u_test_small_samples_b(const vector<double> &_sample1, const vector<double> &_sample2, double _alpha, bool _oneTailed)
{
    vector<pair<double, double> > combinedSamples;

    try
    {
        //TO DO: Add error handling for non-existent combinations of one-tailed/two-tailed and alpha
        if(_sample1.size() > 20 || _sample2.size() > 20)
        {
            cout << "Small samples should not exceed a size of 20." << endl << endl;
            throw 0;
        }
        if((_alpha != 0.2) && (_alpha != 0.1) && (_alpha != 0.05) && (_alpha != 0.025) && (_alpha != 0.02) && (_alpha != 0.01) && (_alpha != 0.005) && (_alpha != 0.002) && (_alpha != 0.001))
        {
            cout << "For small samples (<=20) only significance levels (alpha) 0.2, 0.1, 0.05, 0.025, 0.02, 0.01, 0.005, 0.002 and 0.001 are tabulated." << endl << endl;
            throw 0;
        }
        if(_sample1.size() < 5 || _sample2.size() < 5)
        {
            cout << "No values tabulated for samples less than 5." << endl << endl;
            throw 0;
        }

        int combinedSampleSize = _sample1.size() + _sample2.size();

        if(_alpha == 0.01 && (combinedSampleSize < 11))
        {
            cout << "No values tabulated. Samples too small." << endl << endl;
            throw 0;
        }
        if(_alpha <= 0.005 && (combinedSampleSize < 14))
        {
            cout << "No values tabulated. Samples too small." << endl << endl;
            throw 0;
        }

        for(int i=0; i<_sample1.size(); ++i)
            combinedSamples.push_back(make_pair(_sample1.at(i), 0));
        for(int i=0; i<_sample2.size(); ++i)
            combinedSamples.push_back(make_pair(_sample2.at(i), 1));
    }
    catch(int e)
    {
        throw;
    }

    sort(combinedSamples.begin(), combinedSamples.end(), comparator);

    vector<pair<double, double> > ranks;

    int t=1;
    for(int i=0; i<combinedSamples.size()-1; i+=t)
    {
        int numberOfTies = 0;
        t =0;
        for(int j=i+1; j<combinedSamples.size(); ++j)
        {
            if(combinedSamples.at(i).first!=combinedSamples.at(j).first)
                break;
            if(combinedSamples.at(i).first==combinedSamples.at(j).first)
            {
                numberOfTies++;
            }
        }
        double weightedRank;
        t += (numberOfTies + 1);
        int temp = 0;
        for(int j=0; j<t; ++j)
            temp += (i + 1 + j);

        weightedRank = static_cast<double>((temp)) / static_cast<double>((numberOfTies + 1));
        for(int j=0; j<t; ++j)
            ranks.push_back(make_pair((weightedRank), combinedSamples.at(i + j).second));
    }
    if(ranks.size() < combinedSamples.size())
        ranks.push_back(make_pair(static_cast<double>(combinedSamples.size()), combinedSamples.at(combinedSamples.size()-1).second));

    double u1 = 0;
    double u2 = 0;
    for(int i=0; i<ranks.size(); ++i)
    {
        if(ranks.at(i).second==0)
        {
            u1 += ranks.at(i).first;
        }
        else
            u2 += ranks.at(i).first;
    }

    u1 = _sample1.size() * _sample2.size() + _sample1.size() * (_sample1.size() + 1) / 2 - u1;
    u2 = _sample1.size() * _sample2.size() + _sample2.size() * (_sample2.size() + 1) / 2 - u2;

    double u = min(u1, u2);

    //choose LUT depending on alpha (map object)
    //pick value uCrit from LUT depending on sample sizes (key - is a pair)
    double uCrit;
    if((_alpha==0.05 && _oneTailed==false) || (_alpha==0.025 && _oneTailed==true))
    {
        Mann_Whitney_U_Table_05 table;
        uCrit = table.getTable().at(make_pair(_sample1.size(), _sample2.size()));
    }
    else if((_alpha==0.002 && _oneTailed==false) || (_alpha==0.001 && _oneTailed==true))
    {
        Mann_Whitney_U_Table_002 table;
        uCrit = table.getTable().at(make_pair(_sample1.size(), _sample2.size()));
    }
    else if((_alpha==0.01 && _oneTailed==false) || (_alpha==0.005 && _oneTailed==true))
    {
        Mann_Whitney_U_Table_01 table;
        uCrit = table.getTable().at(make_pair(_sample1.size(), _sample2.size()));
    }
    else if((_alpha==0.02 && _oneTailed==false) || (_alpha==0.01 && _oneTailed==true))
    {
        Mann_Whitney_U_Table_02 table;
        uCrit = table.getTable().at(make_pair(_sample1.size(), _sample2.size()));
    }
    else if((_alpha==0.1 && _oneTailed==false) || (_alpha==0.05 && _oneTailed==true))
    {
        Mann_Whitney_U_Table_1 table;
        uCrit = table.getTable().at(make_pair(_sample1.size(), _sample2.size()));
    }
    else if((_alpha==0.2 && _oneTailed==false) || (_alpha==0.1 && _oneTailed==true))
    {
        Mann_Whitney_U_Table_2 table;
        uCrit = table.getTable().at(make_pair(_sample1.size(), _sample2.size()));
    }
    else
    {
        cout << "No tabulated values for significance level alpha = " << _alpha << " and test type (one-tailed/two-tailed)." << endl;
        return false;
    }

    if(u<=uCrit)
        return true;    //return true if sample populations differ
    else
        return false;   //return false if sample populations do not differ

}


void Statistics_Module::mann_whitney_u_test_large_samples(const vector<double> &_sample1, const vector<double> &_sample2, double _alpha, bool _oneTailed)
{
    //determine U
    int combinedSampleSize = _sample1.size() + _sample2.size();
    vector<pair<double, double> > combinedSamples;
    for(int i=0; i<_sample1.size(); ++i)
        combinedSamples.push_back(make_pair(_sample1.at(i), 0));
    for(int i=0; i<_sample2.size(); ++i)
        combinedSamples.push_back(make_pair(_sample2.at(i), 1));

    sort(combinedSamples.begin(), combinedSamples.end(), comparator);

    vector<pair<double, double> > ranks;

    int t=1;
    vector<int> totalNumberOfTies;
    for(int i=0; i<combinedSamples.size()-1; i+=t)
    {
        int numberOfTies = 0;
        t =0;
        for(int j=i+1; j<combinedSamples.size(); ++j)
        {
            if(combinedSamples.at(i).first!=combinedSamples.at(j).first)
                break;
            if(combinedSamples.at(i).first==combinedSamples.at(j).first)
            {
                numberOfTies++;
            }
        }
        //record total number of ties at each tied value
        if(numberOfTies > 0)
            totalNumberOfTies.push_back(numberOfTies);

        //calculate ranks ("weighted" for values with ties)
        double weightedRank;
        t += (numberOfTies + 1);
        int temp = 0;
        for(int j=0; j<t; ++j)
            temp += (i + 1 + j);

        weightedRank = static_cast<double>((temp)) / static_cast<double>((numberOfTies + 1));
        for(int j=0; j<t; ++j)
            ranks.push_back(make_pair((weightedRank), combinedSamples.at(i + j).second));
    }
    if(ranks.size() < combinedSamples.size())
        ranks.push_back(make_pair(static_cast<double>(combinedSamples.size()), combinedSamples.at(combinedSamples.size()-1).second));

    double u1 = 0;
    double u2 = 0;
    for(int i=0; i<ranks.size(); ++i)
    {
        if(ranks.at(i).second==0)
        {
            u1 += ranks.at(i).first;
        }
        else
            u2 += ranks.at(i).first;
    }

    u1 = _sample1.size() * _sample2.size() + _sample1.size() * (_sample1.size() + 1) / 2 - u1;
    u2 = _sample1.size() * _sample2.size() + _sample2.size() * (_sample2.size() + 1) / 2 - u2;

    double u = min(u1, u2);

    //calculate Normal approximation of U-critical
    double n1 = static_cast<double>(_sample1.size());
    double n2 = static_cast<double>(_sample2.size());
    double nTotal = static_cast<double>(combinedSampleSize);

    double meanU = n1 * n2 / 2;
    double standardDevU;

    if(totalNumberOfTies.size() > 0)
    {
        double Tc = 0;
        for(int i=0; i<totalNumberOfTies.size(); ++i)
            Tc += (totalNumberOfTies.at(i) * totalNumberOfTies.at(i) * totalNumberOfTies.at(i) - totalNumberOfTies.at(i));

        standardDevU = sqrt((n1 * n2) * (nTotal * nTotal *nTotal - nTotal - Tc) / (12 * nTotal * (nTotal - 1)));
    }

    else
    {
        standardDevU = sqrt((n1 * n2) * (nTotal + 1) / 12);
    }

    double z = (u - meanU) / standardDevU;
    normal standardNormalDistribution;
    double p = cdf(standardNormalDistribution, z);
    if(_oneTailed==false)
        p *= 2;


    cout << "______________________________________" << endl;
    cout << "Mann-Whitney U-test Independent Groups" << endl;
    cout << "         (Normal Approximation)       " << endl;
    cout << "______________________________________" << endl << endl;

    cout << setw(55) << left << "Number of Observations (Sample 1)" << "= " << _sample1.size() << endl;
    cout << setw(55) << left << "Number of Observations (Sample 2)" << "= " << _sample2.size() << endl;
    cout << setw(55) << left << "Significance level (alpha)" << "= " << _alpha << endl << endl;
    cout << setw(55) << left << "U1" << "= " << u1 << endl;
    cout << setw(55) << left << "U2" << "= " << u2 << endl;
    cout << setw(55) << left << "Z" << "= " << z << endl;
    cout << setw(55) << left << "p" << "= " << p << endl << endl;
    cout << setw(55) << left << "Results for Alternative Hypothesis and alpha" << "= " << setprecision(3) << scientific << _alpha << endl << endl;
    if(p<_alpha)
        cout << setw(55) << left << "Samples come from the same population" << "Rejected" << endl;
    else
        cout << setw(55) << left << "Samples come from the same population" << "Accepted" << endl;
}


void Statistics_Module::mann_whitney_u_test_large_samples(string _filename, const vector<double> &_sample1, const vector<double> &_sample2, double _alpha, bool _oneTailed, bool _app, string _header)
{
    //determine U
    int combinedSampleSize = _sample1.size() + _sample2.size();
    vector<pair<double, double> > combinedSamples;
    for(int i=0; i<_sample1.size(); ++i)
        combinedSamples.push_back(make_pair(_sample1.at(i), 0));
    for(int i=0; i<_sample2.size(); ++i)
        combinedSamples.push_back(make_pair(_sample2.at(i), 1));

    sort(combinedSamples.begin(), combinedSamples.end(), comparator);

    vector<pair<double, double> > ranks;

    int t=1;
    vector<int> totalNumberOfTies;
    for(int i=0; i<combinedSamples.size()-1; i+=t)
    {
        int numberOfTies = 0;
        t =0;
        for(int j=i+1; j<combinedSamples.size(); ++j)
        {
            if(combinedSamples.at(i).first!=combinedSamples.at(j).first)
                break;
            if(combinedSamples.at(i).first==combinedSamples.at(j).first)
            {
                numberOfTies++;
            }
        }
        //record total number of ties at each tied value
        if(numberOfTies > 0)
            totalNumberOfTies.push_back(numberOfTies);

        //calculate ranks ("weighted" for values with ties)
        double weightedRank;
        t += (numberOfTies + 1);
        int temp = 0;
        for(int j=0; j<t; ++j)
            temp += (i + 1 + j);

        weightedRank = static_cast<double>((temp)) / static_cast<double>((numberOfTies + 1));
        for(int j=0; j<t; ++j)
            ranks.push_back(make_pair((weightedRank), combinedSamples.at(i + j).second));
    }
    if(ranks.size() < combinedSamples.size())
        ranks.push_back(make_pair(static_cast<double>(combinedSamples.size()), combinedSamples.at(combinedSamples.size()-1).second));

    double u1 = 0;
    double u2 = 0;
    for(int i=0; i<ranks.size(); ++i)
    {
        if(ranks.at(i).second==0)
        {
            u1 += ranks.at(i).first;
        }
        else
            u2 += ranks.at(i).first;
    }

    u1 = _sample1.size() * _sample2.size() + _sample1.size() * (_sample1.size() + 1) / 2 - u1;
    u2 = _sample1.size() * _sample2.size() + _sample2.size() * (_sample2.size() + 1) / 2 - u2;

    double u = min(u1, u2);

    //calculate Normal approximation of U-critical
    double n1 = static_cast<double>(_sample1.size());
    double n2 = static_cast<double>(_sample2.size());
    double nTotal = static_cast<double>(combinedSampleSize);

    double meanU = n1 * n2 / 2;
    double standardDevU;

    if(totalNumberOfTies.size() > 0)
    {
        double Tc = 0;
        for(int i=0; i<totalNumberOfTies.size(); ++i)
            Tc += (totalNumberOfTies.at(i) * totalNumberOfTies.at(i) * totalNumberOfTies.at(i) - totalNumberOfTies.at(i));

        standardDevU = sqrt((n1 * n2) * (nTotal * nTotal *nTotal - nTotal - Tc) / (12 * nTotal * (nTotal - 1)));
    }

    else
    {
        standardDevU = sqrt((n1 * n2) * (nTotal + 1) / 12);
    }

    double z = (u - meanU) / standardDevU;
    normal standardNormalDistribution;
    double p = cdf(standardNormalDistribution, z);
    if(_oneTailed==false)
        p *= 2;

    ofstream file;
    if(_app==true)
    {
        file.open((_filename + ".txt").c_str(), ios::app);
        file << _header << endl << endl << endl;
    }
    else
    {
        file.open((_filename + ".txt").c_str());
    }

    file << "______________________________________" << endl;
    file << "Mann-Whitney U-test Independent Groups" << endl;
    file << "         (Normal Approximation)       " << endl;
    file << "______________________________________" << endl << endl;

    file << setw(55) << left << "Number of Observations (Sample 1)" << "= " << _sample1.size() << endl;
    file << setw(55) << left << "Number of Observations (Sample 2)" << "= " << _sample2.size() << endl;
    file << setw(55) << left << "Significance level (alpha)" << "= " << _alpha << endl << endl;
    file << setw(55) << left << "U1" << "= " << u1 << endl;
    file << setw(55) << left << "U2" << "= " << u2 << endl;
    file << setw(55) << left << "Z" << "= " << z << endl;
    file << setw(55) << left << "p" << "= " << p << endl << endl;
    file << setw(55) << left << "Results for Alternative Hypothesis and alpha" << "= " << setprecision(3) << scientific << _alpha << endl << endl;
    if(p<_alpha)
        file << setw(55) << left << "Samples come from the same population" << "Rejected" << endl;
    else
        file << setw(55) << left << "Samples come from the same population" << "Accepted" << endl;
    file << endl << endl;

    file.close();
}


bool Statistics_Module::mann_whitney_u_test_large_samples_b(const vector<double> &_sample1, const vector<double> &_sample2, double _alpha, bool _oneTailed)
{
    //determine U
    int combinedSampleSize = _sample1.size() + _sample2.size();
    vector<pair<double, double> > combinedSamples;
    for(int i=0; i<_sample1.size(); ++i)
        combinedSamples.push_back(make_pair(_sample1.at(i), 0));
    for(int i=0; i<_sample2.size(); ++i)
        combinedSamples.push_back(make_pair(_sample2.at(i), 1));

    sort(combinedSamples.begin(), combinedSamples.end(), comparator);

    vector<pair<double, double> > ranks;

    int t=1;
    vector<int> totalNumberOfTies;
    for(int i=0; i<combinedSamples.size()-1; i+=t)
    {
        int numberOfTies = 0;
        t =0;
        for(int j=i+1; j<combinedSamples.size(); ++j)
        {
            if(combinedSamples.at(i).first!=combinedSamples.at(j).first)
                break;
            if(combinedSamples.at(i).first==combinedSamples.at(j).first)
            {
                numberOfTies++;
            }
        }
        //record total number of ties at each tied value
        if(numberOfTies > 0)
            totalNumberOfTies.push_back(numberOfTies);

        //calculate ranks ("weighted" for values with ties)
        double weightedRank;
        t += (numberOfTies + 1);
        int temp = 0;
        for(int j=0; j<t; ++j)
            temp += (i + 1 + j);

        weightedRank = static_cast<double>((temp)) / static_cast<double>((numberOfTies + 1));
        for(int j=0; j<t; ++j)
            ranks.push_back(make_pair((weightedRank), combinedSamples.at(i + j).second));
    }
    if(ranks.size() < combinedSamples.size())
        ranks.push_back(make_pair(static_cast<double>(combinedSamples.size()), combinedSamples.at(combinedSamples.size()-1).second));

    double u1 = 0;
    double u2 = 0;
    for(int i=0; i<ranks.size(); ++i)
    {
        if(ranks.at(i).second==0)
        {
            u1 += ranks.at(i).first;
        }
        else
            u2 += ranks.at(i).first;
    }

    u1 = _sample1.size() * _sample2.size() + _sample1.size() * (_sample1.size() + 1) / 2 - u1;
    u2 = _sample1.size() * _sample2.size() + _sample2.size() * (_sample2.size() + 1) / 2 - u2;

    double u = min(u1, u2);

    //calculate Normal approximation of U-critical
    double n1 = static_cast<double>(_sample1.size());
    double n2 = static_cast<double>(_sample2.size());
    double nTotal = static_cast<double>(combinedSampleSize);

    double meanU = n1 * n2 / 2;
    double standardDevU;

    if(totalNumberOfTies.size() > 0)
    {
        double Tc = 0;
        for(int i=0; i<totalNumberOfTies.size(); ++i)
            Tc += (totalNumberOfTies.at(i) * totalNumberOfTies.at(i) * totalNumberOfTies.at(i) - totalNumberOfTies.at(i));

        standardDevU = sqrt((n1 * n2) * (nTotal * nTotal *nTotal - nTotal - Tc) / (12 * nTotal * (nTotal - 1)));
    }

    else
    {
        standardDevU = sqrt((n1 * n2) * (nTotal + 1) / 12);
    }

    double z = (u - meanU) / standardDevU;
    normal standardNormalDistribution;
    double p = cdf(standardNormalDistribution, z);
    if(_oneTailed==false)
        p *= 2;

    if(p<_alpha)
        return true;    //return true if sample populations differ
    else
        return false;   //return fale if sample populations do not differ
}


void Statistics_Module::one_sample_kolmogorov_smirnov_test(const vector<double> &_sample, double _alpha)
{
    double sampleMean;
    double sampleStd;
    vector<double> sortedSample;

    try
    {
        if((_sample.size() < 36) && (_alpha!=0.1) && (_alpha!=0.05) && (_alpha!=0.01))
        {
            cout << "No values tabulated for sample size " << _sample.size() << " and significance level " << _alpha << endl;
            cout << "For samples with less than 36 observations only significance levels 0.1, 0.05, and 0.01 are tabulated." << endl << endl;
            throw 0;
        }

        sampleMean = mean(_sample);
        sampleStd = standardDeviation(_sample);
        sortedSample = _sample;
    }
    catch(int e)
    {
        throw;
    }

    sort(sortedSample.begin(), sortedSample.end());

    vector<double> empiricalDist;
    int t = 1;
    for(int i=0; i<sortedSample.size(); i += t)
    {
        t=0;
        for(int j=i; j<sortedSample.size(); ++j)
        {
            if(sortedSample.at(i)==sortedSample.at(j))
                t++;
            else
                break;
        }
        empiricalDist.push_back(t);
    }

    vector<double> empiricalCumulativeDist;
    for(int i=empiricalDist.size() - 1; i>=0; --i)
    {
        double temp = 0;
        for(int j=i; j>=0; --j)
            temp += empiricalDist.at(j);
        temp /= _sample.size();
        empiricalCumulativeDist.push_back(temp);
    }
    reverse(empiricalCumulativeDist.begin(), empiricalCumulativeDist.end());

    //for(int i=0; i<empiricalCumulativeDist.size(); ++i)
      //  cout << empiricalCumulativeDist.at(i) << " ";
    //cout << endl << endl;

    vector<double> z;
    vector<double> normalValues;
    vector<double> differences;
    normal standardNormalDistribution;
    for(int i=0; i<empiricalCumulativeDist.size(); ++i)
    {
        z.push_back((empiricalCumulativeDist.at(i) / _sample.size() - sampleMean) / sampleStd);
        normalValues.push_back(cdf(standardNormalDistribution, z.at(i)));
        differences.push_back(abs(empiricalCumulativeDist.at(i) - normalValues.at(i)));
    }

    for(int i=0; i<normalValues.size(); ++i)
        cout << normalValues.at(i) << " ";

    cout << endl << endl;
    for(int i=0; i<normalValues.size(); ++i)
        cout << differences.at(i) << " ";

    double dN = *max_element(differences.begin(), differences.end());
    cout << endl << dN << endl;
    //compare empirical dist values to normal dist with assumed mean & std of sample
    //table object for sample <= 35
    //approximate formula for sample > 35

    double dNCrit;
    if(_sample.size()<36)
    {
        Kolmogorov_Smirnov_One_Sample_Table table;
        dNCrit = table.getTable().at(make_pair(_sample.size(), _alpha));
    }
    else
    {
        dNCrit = sqrt(-0.5 * log(_alpha/2)) / sqrt(_sample.size());
    }


    cout << "__________________________________" << endl;
    cout << "One-Sample Kolmogorov-Smirnov Test" << endl;
    cout << "     for Normal distribution      " << endl;
    cout << "__________________________________" << endl << endl;

    cout << setw(55) << left << "Number of Observations" << "= " << _sample.size() << endl;
    cout << setw(55) << left << "Significance level (alpha)" << "= " << _alpha << endl << endl;
    cout << setw(55) << left << "Dn of sample (largest difference)" << "= " << setprecision(3) << scientific << dN << endl;
    cout << setw(55) << left << "Critical Dn-alpha" << "= " << setprecision(3) << scientific << dNCrit << endl << endl;
    cout << setw(55) << left << "Results for Alternative Hypothesis and alpha" << "= " << setprecision(3) << scientific << _alpha << endl << endl;

    if(dN < dNCrit)
        cout << setw(55) << left << "Sample data is a good fit with the Normal distribution" << "Accepted" << endl;
    else
        cout << setw(55) << left << "Sample data is a good fit with the Normal distribution" << "Rejected" << endl;
}


void Statistics_Module::one_sample_kolmogorov_smirnov_test(string _filename, const vector<double> &_sample, double _alpha, bool _app, string _header)
{
    double sampleMean;
    double sampleStd;
    vector<double> sortedSample;

    try
    {
        if((_sample.size() < 36) && (_alpha!=0.1) && (_alpha!=0.05) && (_alpha!=0.01))
        {
            cout << "No values tabulated for sample size " << _sample.size() << " and significance level " << _alpha << endl;
            cout << "For samples with less than 36 observations only significance levels 0.1, 0.05, and 0.01 are tabulated." << endl << endl;
            throw 0;
        }

        sampleMean = mean(_sample);
        sampleStd = standardDeviation(_sample);
        sortedSample = _sample;
    }
    catch(int e)
    {
        throw;
    }

    sort(sortedSample.begin(), sortedSample.end());

    vector<double> empiricalDist;
    int t = 1;
    for(int i=0; i<sortedSample.size(); i += t)
    {
        t=0;
        for(int j=i; j<sortedSample.size(); ++j)
        {
            if(sortedSample.at(i)==sortedSample.at(j))
                t++;
            else
                break;
        }
        empiricalDist.push_back(t);
    }

    vector<double> empiricalCumulativeDist;
    for(int i=empiricalDist.size() - 1; i>=0; --i)
    {
        double temp = 0;
        for(int j=i; j>=0; --j)
            temp += empiricalDist.at(j);
        temp /= _sample.size();
        empiricalCumulativeDist.push_back(temp);
    }
    reverse(empiricalCumulativeDist.begin(), empiricalCumulativeDist.end());

    vector<double> z;
    vector<double> normalValues;
    vector<double> differences;
    normal standardNormalDistribution;
    for(int i=0; i<empiricalCumulativeDist.size(); ++i)
    {
        z.push_back((empiricalCumulativeDist.at(i) / _sample.size() - sampleMean) / sampleStd);
        normalValues.push_back(cdf(standardNormalDistribution, z.at(i)));
        differences.push_back(abs(empiricalCumulativeDist.at(i) - normalValues.at(i)));
    }

    for(int i=0; i<normalValues.size(); ++i)
        cout << normalValues.at(i) << " ";

    cout << endl << endl;
    for(int i=0; i<normalValues.size(); ++i)
        cout << differences.at(i) << " ";

    double dN = *max_element(differences.begin(), differences.end());
    cout << endl << dN << endl;
    //compare empirical dist values to normal dist with assumed mean & std of sample
    //table object for sample <= 35
    //approximate formula for sample > 35

    double dNCrit;
    if(_sample.size()<36)
    {
        Kolmogorov_Smirnov_One_Sample_Table table;
        dNCrit = table.getTable().at(make_pair(_sample.size(), _alpha));
    }
    else
    {
        dNCrit = sqrt(-0.5 * log(_alpha/2)) / sqrt(_sample.size());
    }

    ofstream file;
    if(_app==true)
    {
        file.open((_filename + ".txt").c_str(), ios::app);
        file << _header << endl << endl << endl;
    }
    else
    {
        file.open((_filename + ".txt").c_str());
    }

    file << "__________________________________" << endl;
    file << "One-Sample Kolmogorov-Smirnov Test" << endl;
    file << "     for Normal distribution      " << endl;
    file << "__________________________________" << endl << endl;

    file << setw(55) << left << "Number of Observations" << "= " << _sample.size() << endl;
    file << setw(55) << left << "Significance level (alpha)" << "= " << _alpha << endl << endl;
    file << setw(55) << left << "Dn of sample (largest difference)" << "= " << setprecision(3) << scientific << dN << endl;
    file << setw(55) << left << "Critical Dn-alpha" << "= " << setprecision(3) << scientific << dNCrit << endl << endl;
    file << setw(55) << left << "Results for Alternative Hypothesis and alpha" << "= " << setprecision(3) << scientific << _alpha << endl << endl;

    if(dN < dNCrit)
        file << setw(55) << left << "Sample data is a good fit with the Normal distribution" << "Accepted" << endl;
    else
        file << setw(55) << left << "Sample data is a good fit with the Normal distribution" << "Rejected" << endl;

    file.close();
}


void Statistics_Module::two_sample_kolmogorov_smirnov_test(const vector<double> &_sample1, const vector<double> &_sample2, double _alpha)
{
    vector<double> allPossibleValues;

    try
    {
        if((_sample1.size() + _sample2.size()) < 11)
        {
            cout << "Sample sizes too small, no values tabulated (must be at least 5 and 6)" << endl << endl;
            throw 0;
        }
        if(((_sample1.size() + _sample2.size()) < 25) && (_alpha != 0.05 && _alpha != 0.01))
        {
            cout << "For combined sample sizes < 25 only values for significance levels 0.05 and 0.01 are tabulated." << endl << endl;
            throw 0;
        }

        for(int i=0; i<_sample1.size(); ++i)
            allPossibleValues.push_back(_sample1.at(i));

        for(int i=0; i<_sample2.size(); ++i)
            allPossibleValues.push_back(_sample2.at(i));
    }
    catch(int e)
    {
        throw;
    }

    sort(allPossibleValues.begin(), allPossibleValues.end());
    for(int i=0; i<allPossibleValues.size(); ++i)
        cout << allPossibleValues.at(i) << " ";
    cout << endl;

    vector<double>::iterator it1;
    for(it1=(--allPossibleValues.end()); it1!=allPossibleValues.begin(); --it1)
    {
        vector<double>::iterator it2 = it1;
        --it2;
        if(*it1 == *it2)
            allPossibleValues.erase(it1);
    }

    for(it1=allPossibleValues.begin(); it1!=allPossibleValues.end(); ++it1)
        cout << *it1 << " ";
    cout << endl;

    vector<double> sampleDist1;
    vector<double> sampleDist2;
    for(int i=0; i<allPossibleValues.size(); ++i)
    {
        sampleDist1.push_back(0);
        sampleDist2.push_back(0);
    }

    for(int i=0; i<allPossibleValues.size(); ++i)
    {
        for(int j=0; j<_sample1.size(); ++j)
        {
            if(allPossibleValues.at(i)==_sample1.at(j))
                sampleDist1.at(i)++;
        }
        for(int j=0; j<_sample2.size(); ++j)
        {
            if(allPossibleValues.at(i)==_sample2.at(j))
                sampleDist2.at(i)++;
        }
    }

    for(int i=0; i<sampleDist1.size(); ++i)
        cout << sampleDist1.at(i) << " ";
    cout << endl;
    for(int i=0; i<sampleDist2.size(); ++i)
        cout << sampleDist2.at(i) << " ";
    cout << endl;

    vector<double> sampleCumulDist1;
    for(int i=sampleDist1.size() - 1; i>=0; --i)
    {
        double temp = 0;
        for(int j=i; j>=0; --j)
            temp += sampleDist1.at(j);
        temp /= _sample1.size();
        sampleCumulDist1.push_back(temp);
    }

    for(int i=0; i<sampleCumulDist1.size(); ++i)
      cout << sampleCumulDist1.at(i) << " ";
    cout << endl << endl;

    reverse(sampleCumulDist1.begin(), sampleCumulDist1.end());

    for(int i=0; i<sampleCumulDist1.size(); ++i)
      cout << sampleCumulDist1.at(i) << " ";
    cout << endl << endl;

    vector<double> sampleCumulDist2;
    for(int i=sampleDist2.size() - 1; i>=0; --i)
    {
        double temp = 0;
        for(int j=i; j>=0; --j)
            temp += sampleDist2.at(j);
        temp /= _sample2.size();
        sampleCumulDist2.push_back(temp);
    }
    reverse(sampleCumulDist2.begin(), sampleCumulDist2.end());

    for(int i=0; i<sampleCumulDist2.size(); ++i)
      cout << sampleCumulDist2.at(i) << " ";
    cout << endl << endl;

    vector<double> differences;
    for(int i=0; i<sampleCumulDist1.size(); ++i)
    {
        differences.push_back(abs(sampleCumulDist1.at(i) - sampleCumulDist2.at(i)));
    }

    for(int i=0; i<differences.size(); ++i)
        cout << differences.at(i) << " " ;
    cout << endl;

    double dStat = *max_element(differences.begin(), differences.end());
    cout << dStat << " ";

    double dCrit;
    if(_sample1.size() + _sample2.size() < 25)
    {
        if(_alpha==0.05)
        {
            Kolmogorov_Smirnov_Two_Sample_Table_05 table;
            dCrit = table.getTable().at(make_pair(_sample1.size(), _sample2.size()));
        }
        else if(_alpha==0.01)
        {
            Kolmogorov_Smirnov_Two_Sample_Table_01 table;
            dCrit = table.getTable().at(make_pair(_sample1.size(), _sample2.size()));
        }
        else
            cout << "No values tabulated for significance level alpha " << _alpha << " and sample sizes " << _sample1.size() << " and " << _sample2.size() << "." << endl << endl;
    }
    else
    {
        dCrit = sqrt((_sample1.size() + _sample2.size()) / (_sample1.size() * _sample2.size()));
        if(_alpha==0.1)
            dCrit *= 1.22;
        else if(_alpha==0.05)
            dCrit *= 1.36;
        else if(_alpha==0.025)
            dCrit *= 1.48;
        else if(_alpha==0.01)
            dCrit *= 1.63;
        else if(_alpha==0.005)
            dCrit *= 1.73;
        else if(_alpha==0.001)
            dCrit *= 1.95;
        else
            cout << "No value available for significance level alpha = " << _alpha << endl << endl;
    }

    cout << "__________________________________" << endl;
    cout << "Two-Sample Kolmogorov-Smirnov Test" << endl;
    cout << "__________________________________" << endl << endl;

    cout << setw(55) << left << "Number of Observations (sample 1)" << "= " << _sample1.size() << endl;
    cout << setw(55) << left << "Number of Observations (sample 2)" << "= " << _sample2.size() << endl;
    cout << setw(55) << left << "Significance level (alpha)" << "= " << _alpha << endl << endl;
    cout << setw(55) << left << "D (largest difference between sample distributions)" << "= " << setprecision(3) << scientific << dStat << endl;
    cout << setw(55) << left << "Critical D-alpha" << "= " << setprecision(3) << scientific << dCrit << endl << endl;
    cout << setw(55) << left << "Results for Alternative Hypotheses and alpha" << "= " << setprecision(3) << scientific << _alpha << endl << endl;

    if(dStat < dCrit)
        cout << setw(55) << left << "Samples come from populations with same distributions" << "Accepted" << endl;
    else
        cout << setw(55) << left << "Samples come from populations with same distributions" << "Rejected" << endl;
}


void Statistics_Module::two_sample_kolmogorov_smirnov_test(string _filename, const vector<double> &_sample1, const vector<double> &_sample2, double _alpha, bool _app, string _header)
{
    vector<double> allPossibleValues;

    try
    {
        if((_sample1.size() + _sample2.size()) < 11)
        {
            cout << "Sample sizes too small, no values tabulated (must be at least 5 and 6)" << endl << endl;
            throw 0;
        }
        if(((_sample1.size() + _sample2.size()) < 25) && (_alpha != 0.05 && _alpha != 0.01))
        {
            cout << "For combined sample sizes < 25 only values for significance levels 0.05 and 0.01 are tabulated." << endl << endl;
            throw 0;
        }

        for(int i=0; i<_sample1.size(); ++i)
            allPossibleValues.push_back(_sample1.at(i));

        for(int i=0; i<_sample2.size(); ++i)
            allPossibleValues.push_back(_sample2.at(i));
    }
    catch(int e)
    {
        throw;
    }

    sort(allPossibleValues.begin(), allPossibleValues.end());
    for(int i=0; i<allPossibleValues.size(); ++i)
        cout << allPossibleValues.at(i) << " ";
    cout << endl;

    vector<double>::iterator it1;
    for(it1=(--allPossibleValues.end()); it1!=allPossibleValues.begin(); --it1)
    {
        vector<double>::iterator it2 = it1;
        --it2;
        if(*it1 == *it2)
            allPossibleValues.erase(it1);
    }

    for(it1=allPossibleValues.begin(); it1!=allPossibleValues.end(); ++it1)
        cout << *it1 << " ";
    cout << endl;

    vector<double> sampleDist1;
    vector<double> sampleDist2;
    for(int i=0; i<allPossibleValues.size(); ++i)
    {
        sampleDist1.push_back(0);
        sampleDist2.push_back(0);
    }

    for(int i=0; i<allPossibleValues.size(); ++i)
    {
        for(int j=0; j<_sample1.size(); ++j)
        {
            if(allPossibleValues.at(i)==_sample1.at(j))
                sampleDist1.at(i)++;
        }
        for(int j=0; j<_sample2.size(); ++j)
        {
            if(allPossibleValues.at(i)==_sample2.at(j))
                sampleDist2.at(i)++;
        }
    }

    for(int i=0; i<sampleDist1.size(); ++i)
        cout << sampleDist1.at(i) << " ";
    cout << endl;
    for(int i=0; i<sampleDist2.size(); ++i)
        cout << sampleDist2.at(i) << " ";
    cout << endl;

    vector<double> sampleCumulDist1;
    for(int i=sampleDist1.size() - 1; i>=0; --i)
    {
        double temp = 0;
        for(int j=i; j>=0; --j)
            temp += sampleDist1.at(j);
        temp /= _sample1.size();
        sampleCumulDist1.push_back(temp);
    }

    for(int i=0; i<sampleCumulDist1.size(); ++i)
      cout << sampleCumulDist1.at(i) << " ";
    cout << endl << endl;

    reverse(sampleCumulDist1.begin(), sampleCumulDist1.end());

    for(int i=0; i<sampleCumulDist1.size(); ++i)
      cout << sampleCumulDist1.at(i) << " ";
    cout << endl << endl;

    vector<double> sampleCumulDist2;
    for(int i=sampleDist2.size() - 1; i>=0; --i)
    {
        double temp = 0;
        for(int j=i; j>=0; --j)
            temp += sampleDist2.at(j);
        temp /= _sample2.size();
        sampleCumulDist2.push_back(temp);
    }
    reverse(sampleCumulDist2.begin(), sampleCumulDist2.end());

    for(int i=0; i<sampleCumulDist2.size(); ++i)
      cout << sampleCumulDist2.at(i) << " ";
    cout << endl << endl;

    vector<double> differences;
    for(int i=0; i<sampleCumulDist1.size(); ++i)
    {
        differences.push_back(abs(sampleCumulDist1.at(i) - sampleCumulDist2.at(i)));
    }

    for(int i=0; i<differences.size(); ++i)
        cout << differences.at(i) << " " ;
    cout << endl;

    double dStat = *max_element(differences.begin(), differences.end());
    cout << dStat << " ";

    double dCrit;
    if(_sample1.size() + _sample2.size() < 25)
    {
        if(_alpha==0.05)
        {
            Kolmogorov_Smirnov_Two_Sample_Table_05 table;
            dCrit = table.getTable().at(make_pair(_sample1.size(), _sample2.size()));
        }
        else if(_alpha==0.01)
        {
            Kolmogorov_Smirnov_Two_Sample_Table_01 table;
            dCrit = table.getTable().at(make_pair(_sample1.size(), _sample2.size()));
        }
        else
            cout << "No values tabulated for significance level alpha " << _alpha << " and sample sizes " << _sample1.size() << " and " << _sample2.size() << "." << endl << endl;
    }
    else
    {
        dCrit = sqrt((_sample1.size() + _sample2.size()) / (_sample1.size() * _sample2.size()));
        if(_alpha==0.1)
            dCrit *= 1.22;
        else if(_alpha==0.05)
            dCrit *= 1.36;
        else if(_alpha==0.025)
            dCrit *= 1.48;
        else if(_alpha==0.01)
            dCrit *= 1.63;
        else if(_alpha==0.005)
            dCrit *= 1.73;
        else if(_alpha==0.001)
            dCrit *= 1.95;
        else
            cout << "No value available for significance level alpha = " << _alpha << endl << endl;
    }


    ofstream file;
    if(_app==true)
    {
        file.open((_filename + ".txt").c_str(), ios::app);
        file << _header << endl << endl << endl;
    }
    else
    {
        file.open((_filename + ".txt").c_str());
    }

    file << "__________________________________" << endl;
    file << "Two-Sample Kolmogorov-Smirnov Test" << endl;
    file << "__________________________________" << endl << endl;

    file << setw(55) << left << "Number of Observations (sample 1)" << "= " << _sample1.size() << endl;
    file << setw(55) << left << "Number of Observations (sample 2)" << "= " << _sample2.size() << endl;
    file << setw(55) << left << "Significance level (alpha)" << "= " << _alpha << endl << endl;
    file << setw(55) << left << "D (largest difference between sample distributions)" << "= " << setprecision(3) << scientific << dStat << endl;
    file << setw(55) << left << "Critical D-alpha" << "= " << setprecision(3) << scientific << dCrit << endl << endl;
    file << setw(55) << left << "Results for Alternative Hypotheses and alpha" << "= " << setprecision(3) << scientific << _alpha << endl << endl;

    if(dStat < dCrit)
        file << setw(55) << left << "Samples come from populations with same distributions" << "Accepted" << endl;
    else
        file << setw(55) << left << "Samples come from populations with same distributions" << "Rejected" << endl;

    file.close();
}
