# Supplementary material for: Using Clinical Trial Simulators to Analyse the Sources of Variance in Clinical Trials of Novel Therapies for Acute Viral Infections
Source: PLoS One. 2016 Jun 22;11(6):e0156622. doi: 10.1371/journal.pone.0156622 (PMC4917234; doi:10.1371/journal.pone.0156622)
Supplement: S3 File — S3 does not contain any information that would allow the identification of human subjects. (ZIP) [file pone.0156622.s003.zip › CTSCode/Statistics_Module.h]

//Influenza Clinical Trial Simulator
//Copyright Carolin Vegvari 2016

//This program is free software: you can redistribute it and/or modify
//it under the terms of the GNU General Public License as published by
//the Free Software Foundation, either version 3 of the License, or
//(at your option) any later version.

//This program is distributed in the hope that it will be useful,
//but WITHOUT ANY WARRANTY; without even the implied warranty of
//MERCHANTABILITY or FITNESS FOR A PARTICULAR PURPOSE.  See the
//GNU General Public License for more details.

//You should have received a copy of the GNU General Public License
//along with this program.  If not, see <http://www.gnu.org/licenses/>.


/******************************************************************************/
/** Statistical functions to evaluate trial outcome. Uses boost library math  */
/** distributions for random distribution functions. Currently includes:      */
/** Functions to calculate mean, standard deviation and standard error of the */
/** mean, functions to calculate median and percentiles, functions to         */
/** calculate mean time courses and standard deviation or SEM for entire      */
/** population or separately for clinical trial groups, functions for         */
/** two-sample t-test with equal and unequal SDs, functions for mann-whitney/ */
/** wilcoxon rank-sum test, F-test and Kolmogorov-Smirnov test.               */
/******************************************************************************/

#ifndef STATISTICS_MODULE_H_INCLUDED
#define STATISTICS_MODULE_H_INCLUDED

#include <vector>
#include <string>

using std::vector;
using std::string;

class Statistics_Module
{
public:
    Statistics_Module();
    ~Statistics_Module();

    //functions to calculate mean, SD, SEM for 1D vectors
    template<typename T>
    double mean(const vector<T> &_vector);
    template<typename T>
    double standardDeviation(const vector<T> &_vector);
    template<typename T>
    double standardErrorMean(const vector<T> &_vector);


    //functions to calculate mean, SD, SEM for 2D vectors
    //first dimentions: different groups, second dimension individuals in group
    //calculate mean, SD, SEM for each group
    template<typename T>
    vector<double> mean(const vector<vector<T> > &_vector);
    template<typename T>
    vector<double> standardDeviation(const vector<vector<T> > &_vector);
    template<typename T>
    vector<double> standardErrorMean(const vector<vector<T> > &_vector);

    //functions to calculate median and percentiles for 1D vectors and matrices
    template<typename T>
    double median(const vector<T> &_vector);
    template<typename T>
    vector<double> percentiles(const vector<T> &_vector, double _percent);
    template<typename T>
    vector<double> median(const vector<vector<T> > &_vector);
    template<typename T>
    vector<vector<double> > percentiles(const vector<vector<T> > &_vector, double _percent);

    //function to calculate mean time course and SD for total population
    template<typename T>
    void meanSDTimeCourse(const vector<vector<vector<T> > > &_vector3D, vector<vector<double> > &_meanSDVector);
    //function to calculate mean time course and SD for different groups
    template<typename T>
    void groupMeanSDTimeCourse(const vector<vector<vector<vector<T> > > > &_vector4D, vector<vector<vector<double> > > &_groupMeanSDVector);

    //function to calculate mean time course and SEM for total population
    template<typename T>
    void meanSEMTimeCourse(const vector<vector<vector<T> > > &_vector3D, vector<vector<double> > &_meanSEMVector);
    //function to calculate mean time course and SEM for different groups
    template<typename T>
    void groupMeanSEMTimeCourse(const vector<vector<vector<vector<T> > > > &_vector4D, vector<vector<vector<double> > > &_groupMeanSEMVector);


    //functions to access mean simulated viral load curve and SD for one or more groups
    vector<vector<double> > &getMeanSDViralLoadHistory();
    vector<vector<vector<double> > > &getGroupMeanSDViralLoadHistory();

    //functions to access curve of mean qPCR viral load measurements and SD for one or more groups
    vector<vector<double> > &getMeanSDRecordedViralLoadValuesPCR();
    vector<vector<vector<double> > > &getGroupMeanSDRecordedViralLoadValuesPCR();

    //functions to access curve of mean TCID50 (log10-scale) viral load measurements and SD for one or more groups
    vector<vector<double> > &getMeanSDRecordedViralLoadValuesTCID50();
    vector<vector<vector<double> > > &getGroupMeanSDRecordedViralLoadValuesTCID50();

    //functions to access curve of mean TCID50 (natural scale) viral load measurements and SD for one or more groups
    vector<vector<double> > &getMeanSDRecordedViralLoadValuesTCID50nat();
    vector<vector<vector<double> > > &getGroupMeanSDRecordedViralLoadValuesTCID50nat();

    //functions to access mean simulated viral load curve and SEM for one or more groups
    vector<vector<double> > &getMeanSEMViralLoadHistory();
    vector<vector<vector<double> > > &getGroupMeanSEMViralLoadHistory();

    //functions to access curve of mean qPCR viral load measurements and SEM for one or more groups
    vector<vector<double> > &getMeanSEMRecordedViralLoadValuesPCR();
    vector<vector<vector<double> > > &getGroupMeanSEMRecordedViralLoadValuesPCR();

    //functions to access curve of mean TCID50 (log10-scale) viral load measurements and SEM for one or more groups
    vector<vector<double> > &getMeanSEMRecordedViralLoadValuesTCID50();
    vector<vector<vector<double> > > &getGroupMeanSEMRecordedViralLoadValuesTCID50();

    //functions to access curve of mean TCID50 (natural scale) viral load measurements and SEM for one or more groups
    vector<vector<double> > &getMeanSEMRecordedViralLoadValuesTCID50nat();
    vector<vector<vector<double> > > &getGroupMeanSEMRecordedViralLoadValuesTCID50nat();

    //t-test to compare two samples
    void print_t_test_summary(double _sampleMean1, double _standardDeviation1, unsigned _sampleSize1, double _sampleMean2, double _standardDeviation2, unsigned _sampleSize2, bool _equalVariances);
    void two_samples_t_test_equal_sd(double _sampleMean1, double _standardDeviation1, unsigned _sampleSize1, double _sampleMean2, double _standardDeviation2, unsigned _sampleSize2, double _alpha);
    void two_samples_t_test_equal_sd(string _filename, double _sampleMean1, double _standardDeviation1, unsigned _sampleSize1, double _sampleMean2, double _standardDeviation2, unsigned _sampleSize2, double _alpha, bool _app, string _header="");
    bool two_samples_t_test_equal_sd_b(double _sampleMean1, double _standardDeviation1, unsigned _sampleSize1, double _sampleMean2, double _standardDeviation2, unsigned _sampleSize2, double _alpha);

    void two_samples_t_test_unequal_sd(double _sampleMean1, double _standardDeviation1, unsigned _sampleSize1, double _sampleMean2, double _standardDeviation2, unsigned _sampleSize2, double _alpha);
    void two_samples_t_test_unequal_sd(string _filename, double _sampleMean1, double _standardDeviation1, unsigned _sampleSize1, double _sampleMean2, double _standardDeviation2, unsigned _sampleSize2, double _alpha, bool _app, string _header="");
    bool two_samples_t_test_unequal_sd_b(double _sampleMean1, double _standardDeviation1, unsigned _sampleSize1, double _sampleMean2, double _standardDeviation2, unsigned _sampleSize2, double _alpha);

    //f-test to compare the variances of two samples
    void f_test(double _standardDeviation1, double _standardDeviation2, double _sampleSize1, double _sampleSize2, double _alpha);
    void f_test(string _filename, double _standardDeviation1, double _standardDeviation2, double _sampleSize1, double _sampleSize2, double _alpha, bool _app, string _header="");

    //Mann-Whitney U-test if both samples <= 20
    void mann_whitney_u_test_small_samples(const vector<double> &_sample1, const vector<double> &_sample2, double _alpha, bool _oneTailed);
    void mann_whitney_u_test_small_samples(string _filename, const vector<double> &_sample1, const vector<double> &_sample2, double _alpha, bool _oneTailed, bool _app, string _header="");
    bool mann_whitney_u_test_small_samples_b(const vector<double> &_sample1, const vector<double> &_sample2, double _alpha, bool _oneTailed);
    //Mann_Whitney U-Test if both samples > 20
    void mann_whitney_u_test_large_samples(const vector<double> &_sample1, const vector<double> &_sample2, double _alpha, bool _oneTailed);
    void mann_whitney_u_test_large_samples(string _filename, const vector<double> &_sample1, const vector<double> &_sample2, double _alpha, bool _oneTailed, bool _app, string _header="");
    bool mann_whitney_u_test_large_samples_b(const vector<double> &_sample1, const vector<double> &_sample2, double _alpha, bool _oneTailed);

    //Kolmogorov-Smirnov test
    //for Normal distribution only - any others needed???
    void one_sample_kolmogorov_smirnov_test(const vector<double> &_sample, double _alpha);
    void one_sample_kolmogorov_smirnov_test(string _filename, const vector<double> &_sample, double _alpha, bool _app, string _header="");
    //Kolmogorov-Smirnov test to compare two samples
    void two_sample_kolmogorov_smirnov_test(const vector<double> &_sample1, const vector<double> &_sample2, double _alpha);
    void two_sample_kolmogorov_smirnov_test(string _filename, const vector<double> &_sample1, const vector<double> &_sample2, double _alpha, bool _app, string _header="");


private:
    //vector to store mean and SD of simulated viral load curves for entire population
    vector<vector<double> > meanSDViralLoadHistory;
    //2D vector to store mean and SD of simulated viral load curves for clinical trial groups
    vector<vector<vector<double> > > groupMeanSDViralLoadHistory;

    //vector to store mean curve and SD of qPCR viral load measurements for entire population
    vector<vector<double> > meanSDRecordedViralLoadValuesPCR;
    //2D vector to store mean curve and SD of qPCR viral load measurements for clinical trial groups
    vector<vector<vector<double> > > groupMeanSDRecordedViralLoadValuesPCR;

    //vector to store mean curve and SD of TCID50 (log10 scale) viral load measurements for entire population
    vector<vector<double> > meanSDRecordedViralLoadValuesTCID50;
    //2D vector to store mean curve and SD of TCID50 (log10 scale) viral load measurements for clinical trial groups
    vector<vector<vector<double> > > groupMeanSDRecordedViralLoadValuesTCID50;

    //vector to store mean curve and SD of TCID50 (natural scale) viral load measurements for entire population
    vector<vector<double> > meanSDRecordedViralLoadValuesTCID50nat;
    //2D vector to store mean curve and SD of TCID50 (natural scale) viral load measurements for clinical trial groups
    vector<vector<vector<double> > > groupMeanSDRecordedViralLoadValuesTCID50nat;

    //vector to store mean and SEM of simulated viral load curves for entire population
    vector<vector<double> > meanSEMViralLoadHistory;
    //2D vector to store mean and SEM of simulated viral load curves for clinical trial groups
    vector<vector<vector<double> > > groupMeanSEMViralLoadHistory;

    //vector to store mean curve and SEM of qPCR viral load measurements for entire population
    vector<vector<double> > meanSEMRecordedViralLoadValuesPCR;
    //2D vector to store mean curve and SEM of qPCR viral load measurements for clinical trial groups
    vector<vector<vector<double> > > groupMeanSEMRecordedViralLoadValuesPCR;

    //vector to store mean curve and SEM of TCID50 (log10 scale) viral load measurements for entire population
    vector<vector<double> > meanSEMRecordedViralLoadValuesTCID50;
    //2D vector to store mean curve and SEM of TCID50 (log10 scale) viral load measurements for clinical trial groups
    vector<vector<vector<double> > > groupMeanSEMRecordedViralLoadValuesTCID50;

    //vector to store mean curve and SEM of TCID50 (natural scale) viral load measurements for entire population
    vector<vector<double> > meanSEMRecordedViralLoadValuesTCID50nat;
    //2D vector to store mean curve and SEM of TCID50 (natural scale) viral load measurements for clinical trial groups
    vector<vector<vector<double> > > groupMeanSEMRecordedViralLoadValuesTCID50nat;
};

#endif // STATISTICS_MODULE_H_INCLUDED
