# Supplementary material for: Using Clinical Trial Simulators to Analyse the Sources of Variance in Clinical Trials of Novel Therapies for Acute Viral Infections
Source: PLoS One. 2016 Jun 22;11(6):e0156622. doi: 10.1371/journal.pone.0156622 (PMC4917234; doi:10.1371/journal.pone.0156622)
Supplement: S3 File — S3 does not contain any information that would allow the identification of human subjects. (ZIP) [file pone.0156622.s003.zip › CTSCode/Statistics_Module.inl]

//Influenza Clinical Trial Simulator
//Copyright Carolin Vegvari 2016

//This program is free software: you can redistribute it and/or modify
//it under the terms of the GNU General Public License as published by
//the Free Software Foundation, either version 3 of the License, or
//(at your option) any later version.

//This program is distributed in the hope that it will be useful,
//but WITHOUT ANY WARRANTY; without even the implied warranty of
//MERCHANTABILITY or FITNESS FOR A PARTICULAR PURPOSE.  See the
//GNU General Public License for more details.

//You should have received a copy of the GNU General Public License
//along with this program.  If not, see <http://www.gnu.org/licenses/>.


#include <algorithm>
#include <cmath>
#include "Statistics_Module.h"
#include "Utility_Functions.h"

using std::vector;
using std::string;
using std::cout;
using std::endl;

template<typename T>
double Statistics_Module::mean(const vector<T> &_vector)
{
    double sum = 0;
    int divisor;

    try
    {
        if(_vector.size()==0)
            throw 0;
        divisor = _vector.size();
    }
    catch(int e)
    {
        throw;
    }

    for(int i=0; i<_vector.size(); ++i)
    {
        sum = sum + static_cast<double>(_vector.at(i));
    }

    return (sum / divisor);
}


template<typename T>
double Statistics_Module::standardDeviation(const vector<T> &_vector)
{
    double meanValue;
    try
    {
        meanValue = mean(_vector);
    }
    catch(int e)
    {
        throw;
    }

    vector<double> doubleVector;
    for(int i=0; i<_vector.size(); ++i)
        doubleVector.push_back(static_cast<double>(_vector.at(i)));

    double sum = 0;
    double sd = 0;
    for(int i=0; i<_vector.size(); ++i)
    {
        sum = sum + (static_cast<double>(_vector.at(i)) - meanValue) * (static_cast<double>(_vector.at(i)) - meanValue);
    }

    try
    {
        if(_vector.size()<2)
            throw 0;

        sd = sqrt(sum/(_vector.size() - 1));
    }
    catch(int e)
    {
        throw;
    }

    return sd;
}


template<typename T>
double Statistics_Module::standardErrorMean(const vector<T> &_vector)
{
    double sd;
    try
    {
        sd = standardDeviation(_vector);
    }
    catch(int e)
    {
        throw;
    }

    double sem;
    try
    {
        if(_vector.size()==0)
            throw 0;

        sem = sd / sqrt(static_cast<double>(_vector.size()));
    }
    catch(int e)
    {
        throw;
    }

    return sem;
}


template<typename T>
vector<double> Statistics_Module::mean(const vector<vector<T> > &_vector)
{
    vector<double> means(_vector.size(), 0);
    vector<int> divisors;

    for(int i=0; i<_vector.size(); ++i)
    {
        try
        {
            if(_vector.at(0).size()==0)
                throw 0;
            divisors.push_back(_vector.at(i).size());
        }
        catch(int e)
        {
            throw;
        }
    }

    for(int i=0; i<_vector.size(); ++i)
    {
        for(int j=0; j<_vector.size(); ++j)
            means.at(i) = means.at(i) + static_cast<double>(_vector.at(i).at(j));
        means.at(i) = means.at(i) / divisors.at(i);
    }

    return means;
}


template<typename T>
vector<double> Statistics_Module::standardDeviation(const vector<vector<T> > &_vector)
{
    vector<double> means;
    try
    {
        means = mean(_vector);
    }
    catch(int e)
    {
        throw;
    }

    vector<double> helpVectorD1;
    vector<vector<double> > doubleVector;
    for(int i=0; i<_vector.size(); ++i)
    {
        doubleVector.push_back(helpVectorD1);
        for(int j=0; j<_vector.at(i).size(); ++j)
            doubleVector.at(i).push_back(static_cast<double>(_vector.at(i).at(j)));
    }

    vector<double> sd(_vector.size(), 0);
    for(int i=0; i<_vector.size(); ++i)
    {
        for(int j=0; j<_vector.at(i).size(); ++j)
            sd.at(i) = sd.at(i) + (static_cast<double>(_vector.at(i).at(j)) - means.at(i)) * (static_cast<double>(_vector.at(i).at(j)) - means.at(i));
        try
        {
            if(_vector.at(i).size()<2)
                throw 1;

            sd.at(i) = sqrt(sd.at(i)/_vector.at(i).size() - 1);
        }
        catch(int e)
        {
            throw;
        }
    }

    return sd;
}


template<typename T>
vector<double> Statistics_Module::standardErrorMean(const vector<vector<T> > &_vector)
{
    vector<double> sds;
    try
    {
        sds = standardDeviation(_vector);
    }
    catch(int e)
    {
        throw;
    }

    vector<double> sems;
    for(int i=0; i<_vector.size(); ++i)
    {
        double sem;
        try
        {
            if(_vector.at(i).size()==0)
                throw 0;
            sem = sds.at(i) / sqrt(static_cast<double>(_vector.at(i).size()));
            sems.push_back(sem);
        }
        catch(int e)
        {
            throw;
        }
    }

    return sems;
}


template<typename T>
double Statistics_Module::median(const vector<T> &_vector)
{
    double median;
    int medianIndex;

    try
    {
        if(_vector.size()<3)
            throw 0;

        medianIndex = _vector.size() / 2;
    }
    catch(int e)
    {
        throw;
    }

    vector<double> sortedVector;
    for(int i=0; i<_vector.size(); ++i)
        sortedVector.push_back(static_cast<double>(_vector.at(i)));

    sort(sortedVector.begin(), sortedVector.end());
    if(_vector.size() % 2 == 0)
        return ((sortedVector.at(medianIndex) + sortedVector.at(medianIndex - 1)) / 2);
    else
        return sortedVector.at(medianIndex);
}


template<typename T>
vector<double> Statistics_Module::percentiles(const vector<T> &_vector, double _percent)
{
    vector<int> percentileIndices;
    vector<double> percentiles;
    int numberOfIndices;

    try
    {
        if(_percent > 0.5 || _percent==0)
            throw 0;
        if(_vector.size()<(1/_percent))
            throw 1;

        numberOfIndices = static_cast<int>(1/_percent);
        for(int i=1; i<numberOfIndices; ++i)
        {
            percentileIndices.push_back(static_cast<int>(i * _percent * _vector.size()));
        }
    }
    catch(int e)
    {
        throw;
    }

    vector<double> sortedVector;
    for(int i=0; i<_vector.size(); ++i)
        sortedVector.push_back(static_cast<double>(_vector.at(i)));
    sort(sortedVector.begin(), sortedVector.end());

    for(int i=0; i<percentileIndices.size(); ++i)
    {
        percentiles.push_back(sortedVector.at(percentileIndices.at(i)));
    }
    return percentiles;
}


template<typename T>
vector<double> Statistics_Module::median(const vector<vector<T> > &_vector)
{
    vector<double> median;
    vector<int> medianIndex;

    for(int i=0; i<_vector.size(); ++i)
    {
        try
        {
            if(_vector.at(i).size()<3)
                throw 0;

            medianIndex.push_back(_vector.at(i).size() / 2);
        }
        catch(int e)
        {
            throw;
        }
    }

    vector<double> helpVectorD1;
    vector<vector<double> > sortedVector;
    for(int i=0; i<_vector.size(); ++i)
    {
        sortedVector.push_back(helpVectorD1);
        for(int j=0; j<_vector.at(i).size(); ++j)
            sortedVector.at(i).push_back(static_cast<double>(_vector.at(i).at(j)));
        sort(sortedVector.at(i).begin(), sortedVector.at(i).end());

        if(_vector.at(i).size() % 2 == 0)
            median.push_back((sortedVector.at(i).at(medianIndex.at(i)) + sortedVector.at(i).at(medianIndex.at(i) - 1)) / 2);
        else
            median.push_back(sortedVector.at(i).at(medianIndex.at(i)));
    }
    return median;
}


template<typename T>
vector<vector<double> > Statistics_Module::percentiles(const vector<vector<T> > &_vector, double _percent)
{
    try
    {
        if(_percent > 0.5 || _percent==0)
                throw 0;

        vector<vector<int> > percentileIndices;
        vector<vector<double> > percentiles;
        int numberOfIndices = static_cast<int>(1/_percent);

        vector<double> helpVectorD1;
        vector<int> helpVectorI1;

        for(int i=0; i<_vector.size(); ++i)
        {
            try
            {
                if(_vector.at(i).size()<(1/_percent))
                    throw 1;

                for(int j=1; j<numberOfIndices; ++j)
                {
                    percentileIndices.at(i).push_back(static_cast<int>(j * _percent * _vector.size()));
                }
            }
            catch(int e)
            {
                throw;
            }
        }

        vector<vector<double> > sortedVector;
        for(int i=0; i<_vector.size(); ++i)
        {
            sortedVector.push_back(helpVectorD1);
            for(int j=0; j<_vector.at(i).size(); ++j)
                sortedVector.at(i).push_back(static_cast<double>(_vector.at(i).at(j)));
            sort(sortedVector.at(i).begin(), sortedVector.at(i).end());

            for(int j=0; j<percentileIndices.size(); ++j)
                percentiles.at(i).push_back(sortedVector.at(j).at(percentileIndices.at(i).at(j)));
        }
        return percentiles;
    }
    catch(int e)
    {
        throw;
    }
}


template<typename T>
void Statistics_Module::meanSDTimeCourse(const vector<vector<vector<T> > > &_vector3D, vector<vector<double> > &_meanSDVector)
{
    int divisor;
    try
    {
        if(_vector3D.size()==0)
            throw 0;
        divisor = _vector3D.size();
    }
    catch(int e)
    {
        throw;
    }

    vector<vector<vector<double> > > inputVector;
    vector<double> sum(_vector3D.at(0).size(), 0);
    vector<double> var(_vector3D.at(0).size(), 0);

    vector<double> helpVectorD1;
    vector<vector<double> > helpVectorD2;

    for(int i=0; i<_vector3D.size(); ++i)
    {
        inputVector.push_back(helpVectorD2);
        for(int j=0; j<_vector3D.at(i).size(); ++j)
        {
            inputVector.at(i).push_back(helpVectorD1);
            for(int k=0; k<_vector3D.at(i).at(j).size(); ++k)
                inputVector.at(i).at(j).push_back(static_cast<double>(_vector3D.at(i).at(j).at(k)));
        }
    }


    vector<double> temp;
    vector<vector<double> > temp1D2;
    vector<vector<double> > temp2D2;

    for(int i=0; i<_vector3D.size(); ++i)
    {
        temp1D2.push_back(temp);
        temp2D2.push_back(temp);
        for(int j=0; j<_vector3D.at(i).size(); ++j)
        {
            temp1D2.at(i).push_back(_vector3D.at(i).at(j).at(1));
            temp2D2.at(i).push_back(_vector3D.at(i).at(j).at(0));
        }
    }

    temp1D2 = transposeMatrix(temp1D2);
    temp2D2 = transposeMatrix(temp2D2);

    for(int i=0; i<temp1D2.size(); ++i)
        for(int j=0; j<temp1D2.at(i).size(); ++j)
            sum.at(i) += temp1D2.at(i).at(j);

    vector<double> mean;
    vector<double> sd;

    for(int i=0; i<sum.size(); ++i)
        mean.push_back(sum.at(i)/divisor);

    for(int i=0; i<mean.size(); ++i)
    {
        for(int j=0; j<temp1D2.at(i).size(); ++j)
        {
            var.at(i) += (temp1D2.at(i).at(j) - mean.at(i)) * (temp1D2.at(i).at(j) - mean.at(i));
        }
        sd.push_back(sqrt(var.at(i)/(_vector3D.size() - 1)));
    }

    for(int i=0; i<_vector3D.at(0).size(); ++i)
        _meanSDVector.push_back(helpVectorD1);

    for(int i=0; i<mean.size(); ++i)
    {
        _meanSDVector.at(i).push_back(temp2D2.at(i).at(0));
        _meanSDVector.at(i).push_back(mean.at(i));
        _meanSDVector.at(i).push_back(sd.at(i));
    }
}


template<typename T>
void Statistics_Module::groupMeanSDTimeCourse(const vector<vector<vector<vector<T> > > > &_vector4D, vector<vector<vector<double> > > &_groupMeanSDVector)
{
    vector<int> divisors;
    try
    {
        for(int i=0; i<_vector4D.size(); ++i)
        {
            if(_vector4D.at(i).size()==0)
                throw 0;
            divisors.push_back(_vector4D.at(i).size());
        }
    }
    catch(int e)
    {
        cout << endl << "WARNING, ONE OF THE DIVISORS IS 0!!!" << endl;
        throw;
    }

    vector<vector<vector<vector<double> > > > inputVector;
    vector<double> sum(_vector4D.at(0).at(0).size(), 0);
    vector<double> var(_vector4D.at(0).at(0).size(), 0);

    vector<double> helpVectorD1;
    vector<vector<double> > helpVectorD2;
    vector<vector<vector<double> > > helpVectorD3;

    for(int i=0; i<_vector4D.size(); ++i)
    {
        inputVector.push_back(helpVectorD3);
        for(int j=0; j<_vector4D.at(i).size(); ++j)
        {
            inputVector.at(i).push_back(helpVectorD2);
            for(int k=0; k<_vector4D.at(i).at(j).size(); ++k)
            {
                inputVector.at(i).at(j).push_back(helpVectorD1);
                for(int l=0; l<_vector4D.at(i).at(j).at(k).size(); ++l)
                    inputVector.at(i).at(j).at(k).push_back(static_cast<double>(_vector4D.at(i).at(j).at(k).at(l)));
            }
        }
    }

    for(int i=0; i<_vector4D.size(); ++i)
    {
        _groupMeanSDVector.push_back(helpVectorD2);

        vector<vector<double> > temp1D2;
        vector<vector<double> > temp2D2;

        for(int j=0; j<_vector4D.at(i).size(); ++j)
        {
            temp1D2.push_back(helpVectorD1);
            temp2D2.push_back(helpVectorD1);
            for(int k=0; k<_vector4D.at(i).at(j).size(); ++k)
            {
                temp1D2.at(j).push_back(_vector4D.at(i).at(j).at(k).at(1));
                temp2D2.at(j).push_back(_vector4D.at(i).at(j).at(k).at(0));
            }
        }

        temp1D2 = transposeMatrix(temp1D2);
        temp2D2 = transposeMatrix(temp2D2);

        for(int j=0; j<temp1D2.size(); ++j)
            for(int k=0; k<temp1D2.at(j).size(); ++k)
                sum.at(j) += temp1D2.at(j).at(k);

        vector<double> mean;
        vector<double> sd;

        for(int j=0; j<sum.size(); ++j)
            mean.push_back(sum.at(j)/divisors.at(i));

        for(int j=0; j<mean.size(); ++j)
        {
            for(int k=0; k<temp1D2.at(i).size(); ++k)
            {
                var.at(j) += (temp1D2.at(j).at(k) - mean.at(j)) * (temp1D2.at(j).at(k) - mean.at(j));
            }
            try
            {
                if((divisors.at(i)-1) == 0)
                    throw 0;
                sd.push_back(sqrt(var.at(j)/(divisors.at(i) - 1)));
            }
            catch(int e)
            {
                cout << endl << "WARNING, ONE OF THE DIVISORS - 1 IS 0!!!" << endl;
                throw;
            }
        }

        for(int j=0; j<mean.size(); ++j)
        {
            _groupMeanSDVector.at(i).push_back(helpVectorD1);
            _groupMeanSDVector.at(i).at(j).push_back(temp2D2.at(j).at(0));
            _groupMeanSDVector.at(i).at(j).push_back(mean.at(j));
            _groupMeanSDVector.at(i).at(j).push_back(sd.at(j));
        }
    }
}


template<typename T>
void Statistics_Module::meanSEMTimeCourse(const vector<vector<vector<T> > > &_vector3D, vector<vector<double> > &_meanSEMVector)
{
    int divisor;
    try
    {
        if(_vector3D.size()==0)
            throw 0;
        divisor = _vector3D.size();
    }
    catch(int e)
    {
        throw;
    }

    vector<vector<vector<double> > > inputVector;
    vector<double> sum(_vector3D.at(0).size(), 0);
    vector<double> var(_vector3D.at(0).size(), 0);

    vector<double> helpVectorD1;
    vector<vector<double> > helpVectorD2;

    for(int i=0; i<_vector3D.size(); ++i)
    {
        inputVector.push_back(helpVectorD2);
        for(int j=0; j<_vector3D.at(i).size(); ++j)
        {
            inputVector.at(i).push_back(helpVectorD1);
            for(int k=0; k<_vector3D.at(i).at(j).size(); ++k)
                inputVector.at(i).at(j).push_back(static_cast<double>(_vector3D.at(i).at(j).at(k)));
        }
    }


    vector<double> temp;
    vector<vector<double> > temp1D2;
    vector<vector<double> > temp2D2;

    for(int i=0; i<_vector3D.size(); ++i)
    {
        temp1D2.push_back(temp);
        temp2D2.push_back(temp);
        for(int j=0; j<_vector3D.at(i).size(); ++j)
        {
            temp1D2.at(i).push_back(_vector3D.at(i).at(j).at(1));
            temp2D2.at(i).push_back(_vector3D.at(i).at(j).at(0));
        }
    }

    temp1D2 = transposeMatrix(temp1D2);
    temp2D2 = transposeMatrix(temp2D2);

    for(int i=0; i<temp1D2.size(); ++i)
        for(int j=0; j<temp1D2.at(i).size(); ++j)
            sum.at(i) += temp1D2.at(i).at(j);

    vector<double> mean;
    vector<double> sems;

    for(int i=0; i<sum.size(); ++i)
        mean.push_back(sum.at(i)/divisor);

    for(int i=0; i<mean.size(); ++i)
    {
        for(int j=0; j<temp1D2.at(i).size(); ++j)
        {
            var.at(i) += (temp1D2.at(i).at(j) - mean.at(i)) * (temp1D2.at(i).at(j) - mean.at(i));
        }
        double sem = sqrt(var.at(i)/(_vector3D.size() - 1)) / sqrt(temp1D2.at(i).size());
        sems.push_back(sem);
    }

    for(int i=0; i<_vector3D.at(0).size(); ++i)
        _meanSEMVector.push_back(helpVectorD1);

    for(int i=0; i<mean.size(); ++i)
    {
        _meanSEMVector.at(i).push_back(temp2D2.at(i).at(0));
        _meanSEMVector.at(i).push_back(mean.at(i));
        _meanSEMVector.at(i).push_back(sems.at(i));
    }
}


template<typename T>
void Statistics_Module::groupMeanSEMTimeCourse(const vector<vector<vector<vector<T> > > > &_vector4D, vector<vector<vector<double> > > &_groupMeanSEMVector)
{
    vector<int> divisors;
    try
    {
        for(int i=0; i<_vector4D.size(); ++i)
        {
            if(_vector4D.at(i).size()==0)
                throw 0;
            divisors.push_back(_vector4D.at(i).size());
        }
    }
    catch(int e)
    {
        cout << endl << "WARNING, ONE OF THE DIVISORS IS 0!!!" << endl;
        throw;
    }

    vector<vector<vector<vector<double> > > > inputVector;
    vector<double> sum(_vector4D.at(0).at(0).size(), 0);
    vector<double> var(_vector4D.at(0).at(0).size(), 0);

    vector<double> helpVectorD1;
    vector<vector<double> > helpVectorD2;
    vector<vector<vector<double> > > helpVectorD3;

    for(int i=0; i<_vector4D.size(); ++i)
    {
        inputVector.push_back(helpVectorD3);
        for(int j=0; j<_vector4D.at(i).size(); ++j)
        {
            inputVector.at(i).push_back(helpVectorD2);
            for(int k=0; k<_vector4D.at(i).at(j).size(); ++k)
            {
                inputVector.at(i).at(j).push_back(helpVectorD1);
                for(int l=0; l<_vector4D.at(i).at(j).at(k).size(); ++l)
                    inputVector.at(i).at(j).at(k).push_back(static_cast<double>(_vector4D.at(i).at(j).at(k).at(l)));
            }
        }
    }

    for(int i=0; i<_vector4D.size(); ++i)
    {
        _groupMeanSEMVector.push_back(helpVectorD2);

        vector<vector<double> > temp1D2;
        vector<vector<double> > temp2D2;

        for(int j=0; j<_vector4D.at(i).size(); ++j)
        {
            temp1D2.push_back(helpVectorD1);
            temp2D2.push_back(helpVectorD1);
            for(int k=0; k<_vector4D.at(i).at(j).size(); ++k)
            {
                temp1D2.at(j).push_back(_vector4D.at(i).at(j).at(k).at(1));
                temp2D2.at(j).push_back(_vector4D.at(i).at(j).at(k).at(0));
            }
        }

        temp1D2 = transposeMatrix(temp1D2);
        temp2D2 = transposeMatrix(temp2D2);

        for(int j=0; j<temp1D2.size(); ++j)
            for(int k=0; k<temp1D2.at(j).size(); ++k)
                sum.at(j) += temp1D2.at(j).at(k);


        vector<double> mean;
        vector<double> sems;

        for(int j=0; j<sum.size(); ++j)
            mean.push_back(sum.at(j)/divisors.at(i));

        for(int j=0; j<mean.size(); ++j)
        {
            for(int k=0; k<temp1D2.at(i).size(); ++k)
            {
                var.at(j) += (temp1D2.at(j).at(k) - mean.at(j)) * (temp1D2.at(j).at(k) - mean.at(j));
            }
            try
            {
                if((divisors.at(i)-1) == 0)
                    throw 0;
                double sem = sqrt(var.at(j)/(divisors.at(i) - 1)) / temp1D2.at(i).size();
                sems.push_back(sem);
            }
            catch(int e)
            {
                cout << endl << "WARNING, ONE OF THE DIVISORS - 1 IS 0!!!" << endl;
                throw;
            }
        }

        for(int j=0; j<mean.size(); ++j)
        {
            _groupMeanSEMVector.at(i).push_back(helpVectorD1);
            _groupMeanSEMVector.at(i).at(j).push_back(temp2D2.at(j).at(0));
            _groupMeanSEMVector.at(i).at(j).push_back(mean.at(j));
            _groupMeanSEMVector.at(i).at(j).push_back(sems.at(j));
        }
    }
}
