# Supplementary material for: Using Clinical Trial Simulators to Analyse the Sources of Variance in Clinical Trials of Novel Therapies for Acute Viral Infections
Source: PLoS One. 2016 Jun 22;11(6):e0156622. doi: 10.1371/journal.pone.0156622 (PMC4917234; doi:10.1371/journal.pone.0156622)
Supplement: S3 File — S3 does not contain any information that would allow the identification of human subjects. (ZIP) [file pone.0156622.s003.zip › CTSCode/Trial.cpp]

//Influenza Clinical Trial Simulator
//Copyright Carolin Vegvari 2016

//This program is free software: you can redistribute it and/or modify
//it under the terms of the GNU General Public License as published by
//the Free Software Foundation, either version 3 of the License, or
//(at your option) any later version.

//This program is distributed in the hope that it will be useful,
//but WITHOUT ANY WARRANTY; without even the implied warranty of
//MERCHANTABILITY or FITNESS FOR A PARTICULAR PURPOSE.  See the
//GNU General Public License for more details.

//You should have received a copy of the GNU General Public License
//along with this program.  If not, see <http://www.gnu.org/licenses/>.


#include <iostream>
#include <cstdlib>
#include "Trial.h"

using namespace std;

Trial::Trial(Population &_population, int _numberOfGroups) :
    pointerToPopulation(&_population), numberOfGroups(_numberOfGroups), numberOfArms(_numberOfGroups), numberOfTreatments(_numberOfGroups), limitOfDetectionPCR(0.0), limitOfDetectionTCID(0.0),
    strainTypingError(0.0), dataAboveLLOQ(0), numberInfected(0)
{
    groupVector.assign(numberOfGroups, Group());
    for(int i=0; i<numberOfGroups; ++i)
    {
        groupVector.at(i).setGroupID(i);
    }
}


Trial::~Trial() {}


int Trial::countUnallocatedIndividuals()
{
    int countUnallocated = 0;
    for(int i=0; i<pointerToPopulation->patientVector.size(); ++i)
    {
        if(pointerToPopulation->patientVector.at(i)->getAllocated()==false)
            countUnallocated++;
    }

    return countUnallocated;
}


void Trial::allocIndividualsAtRandomSerial()
{
    for(int i=0; i<pointerToPopulation->patientVector.size(); ++i)
    {
        int groupNumber = rand() % groupVector.size();
        groupVector.at(groupNumber).patientVector.push_back(pointerToPopulation->patientVector.at(i));
        groupVector.at(groupNumber).setNumberOfPatients(groupVector.at(groupNumber).getNumberOfPatients() + 1);
        pointerToPopulation->patientVector.at(i)->setAllocated(true);
        pointerToPopulation->patientVector.at(i)->setAllocatedGroupNumber(groupNumber);
    }
}


void Trial::allocIndividualsToGroups(int _groupID, int _howMany)
{
    try
    {
        if(_groupID>groupVector.size()-1)
        {
            cout << "Cannot allocated patients to group " << _groupID << ". Only " << groupVector.size() << " groups  in trial.";
            cout << " ID Range 0-3." << endl << endl;
            throw 0;
        }

        if(_howMany>pointerToPopulation->patientVector.size()-1)
        {
            cout << "Cannot allocate more individuals to a group than there are in population." << endl;
            cout << "Population contains " << pointerToPopulation->patientVector.size() << " individuals." << endl;
            cout << "Max index " << pointerToPopulation->patientVector.size() - 1 << endl << endl;
            throw 0;
        }

        int countUnallocated = countUnallocatedIndividuals();

        if(countUnallocated<_howMany)
        {
            cout << "Cannot allocate " << _howMany << " individuals to groups." << endl;
            cout << "Only " << countUnallocated << " individuals left to allocate." << endl << endl;
            throw 0;
        }

        int popsize = pointerToPopulation->patientVector.size();
        int counter=0;
        while(counter<_howMany)
        {
            int ran = rand() % popsize;
            if(pointerToPopulation->patientVector.at(ran)->getAllocated()==false)
            {
                groupVector.at(_groupID).patientVector.push_back(pointerToPopulation->patientVector.at(ran));
                groupVector.at(_groupID).setNumberOfPatients(groupVector.at(_groupID).getNumberOfPatients() + 1);
                pointerToPopulation->patientVector.at(ran)->setAllocated(true);
                pointerToPopulation->patientVector.at(ran)->setAllocatedGroupNumber(_groupID);
                counter++;
            }
        }
    }
    catch(int e)
    {
        throw;
    }
}

void Trial::allocIndividualsAccordingToAge(vector<int> _ageBoundaries)
{
    try
    {
        if(_ageBoundaries.size() != groupVector.size() + 1)
        {
            cout << "Number of age class boundaries does not match number of groups." << endl;
            cout << "For " << numberOfGroups << " groups you have to specify " << numberOfGroups + 1 << " age class boundaries." << endl << endl;
            throw 0;
        }

        for(int i=0; i<pointerToPopulation->patientVector.size(); ++i)
            for(int j=0; j<_ageBoundaries.size() - 1; ++j)
            {
                if(pointerToPopulation->patientVector.at(i)->getAge() >= _ageBoundaries.at(j) && pointerToPopulation->patientVector.at(i)->getAge() < _ageBoundaries.at(j+1))
                {
                    groupVector.at(j).patientVector.push_back(pointerToPopulation->patientVector.at(i));
                    groupVector.at(j).setNumberOfPatients(groupVector.at(j).getNumberOfPatients() + 1);
                    pointerToPopulation->patientVector.at(i)->setAllocated(true);
                    pointerToPopulation->patientVector.at(i)->setAllocatedGroupNumber(j);
                }
            }

        int countUnallocated = countUnallocatedIndividuals();
        if(countUnallocated>0)
            cout << endl << countUnallocated << " individuals do not belong to any age group and have been excluded from the trial." << endl << endl;
    }
    catch(int e)
    {
        throw;
    }
}


void Trial::allocIndividualsAccordingToInitViralLoad(vector<double> _initialViralLoad)
{
    try
    {
        if(_initialViralLoad.size() != groupVector.size() + 1)
        {
            cout << "Number of boundaries does not match number of groups." << endl;
            cout << "For " << numberOfGroups << " groups you have to specify " << numberOfGroups + 1 << " boundaries." << endl << endl;
            throw 0;
        }

        for(int i=0; i<pointerToPopulation->patientVector.size(); ++i)
            for(int j=0; j<_initialViralLoad.size() - 1; ++j)
            {
                if(pointerToPopulation->patientVector.at(i)->getInitialViralLoad() >= _initialViralLoad.at(j) && pointerToPopulation->patientVector.at(i)->getInitialViralLoad() < _initialViralLoad.at(j+1))
                {
                    groupVector.at(j).patientVector.push_back(pointerToPopulation->patientVector.at(i));
                    groupVector.at(j).setNumberOfPatients(groupVector.at(j).getNumberOfPatients() + 1);
                    pointerToPopulation->patientVector.at(i)->setAllocated(true);
                    pointerToPopulation->patientVector.at(i)->setAllocatedGroupNumber(j);
                }
            }

        int countUnallocated = countUnallocatedIndividuals();
        if(countUnallocated>0)
            cout << endl << countUnallocated << " individuals do not belong to any category and have been excluded from the trial." << endl << endl;
    }
    catch(int e)
    {
        throw;
    }
}


void Trial::allocIndividualsAccordingToStrain()
{
    try
    {
        if(groupVector.size()!=2)
    {
        cout << "Strain is currently a binary variable (H1/H3)." << endl;
        cout << "Currently there are more than two groups." << endl << endl;
        throw 0;
    }

    for(int i=0; i<pointerToPopulation->patientVector.size(); ++i)
    {
        if(pointerToPopulation->patientVector.at(i)->getStrain()==H1)
        {
            groupVector.at(0).patientVector.push_back(pointerToPopulation->patientVector.at(i));
            groupVector.at(0).setNumberOfPatients(groupVector.at(0).getNumberOfPatients() + 1);
            pointerToPopulation->patientVector.at(i)->setAllocated(true);
            pointerToPopulation->patientVector.at(i)->setAllocatedGroupNumber(0);
        }
        else
        {
            groupVector.at(1).patientVector.push_back(pointerToPopulation->patientVector.at(i));
            groupVector.at(1).setNumberOfPatients(groupVector.at(1).getNumberOfPatients() + 1);
            pointerToPopulation->patientVector.at(i)->setAllocated(true);
            pointerToPopulation->patientVector.at(i)->setAllocatedGroupNumber(1);
        }
    }

    int countUnallocated = countUnallocatedIndividuals();
    if(countUnallocated>0)
        cout << endl << countUnallocated << " individuals have strain other than H1 or H3 and have been excluded from the trial." << endl << endl;
    }
    catch(int e)
    {
        throw;
    }
}


void Trial::allocIndividualsAccordingToSymptomScore(vector<double> _symptomScore)
{
    try
    {
        if(_symptomScore.size() != groupVector.size() + 1)
    {
        cout << "Number of boundaries does not match number of groups." << endl;
        cout << "For " << numberOfGroups << " groups you have to specify " << numberOfGroups + 1 << " boundaries." << endl << endl;
        throw 0;
    }

    for(int i=0; i<pointerToPopulation->patientVector.size(); ++i)
        for(int j=0; j<_symptomScore.size() - 1; ++j)
        {
            if(pointerToPopulation->patientVector.at(i)->getSymptomScore() >= _symptomScore.at(j) && pointerToPopulation->patientVector.at(i)->getSymptomScore() < _symptomScore.at(j+1))
            {
                groupVector.at(j).patientVector.push_back(pointerToPopulation->patientVector.at(i));
                groupVector.at(j).setNumberOfPatients(groupVector.at(j).getNumberOfPatients() + 1);
                pointerToPopulation->patientVector.at(i)->setAllocated(true);
                pointerToPopulation->patientVector.at(i)->setAllocatedGroupNumber(j);
            }
        }

    int countUnallocated = countUnallocatedIndividuals();
    if(countUnallocated>0)
        cout << endl << countUnallocated << " individuals do not belong to any category and have been excluded from the trial." << endl << endl;
    }
    catch(int e)
    {
        throw;
    }
}


void Trial::allocIndividualsAccordingToVaccinationStatus()
{
    try
    {
        if(groupVector.size()!=2)
        {
            cout << "Vaccination status is a binary variable. There are only two categories 'vaccinated' and 'not vaccinated'." << endl;
            cout << "Currently there are more than two groups." << endl << endl;
            throw 0;
        }

        for(int i=0; i<pointerToPopulation->patientVector.size(); ++i)
        {
            if(pointerToPopulation->patientVector.at(i)->getVaccinationStatus()==true)
            {
                groupVector.at(0).patientVector.push_back(pointerToPopulation->patientVector.at(i));
                groupVector.at(0).setNumberOfPatients(groupVector.at(0).getNumberOfPatients() + 1);
                pointerToPopulation->patientVector.at(i)->setAllocated(true);
                pointerToPopulation->patientVector.at(i)->setAllocatedGroupNumber(0);
            }
            else
            {
                groupVector.at(1).patientVector.push_back(pointerToPopulation->patientVector.at(i));
                groupVector.at(1).setNumberOfPatients(groupVector.at(1).getNumberOfPatients() + 1);
                pointerToPopulation->patientVector.at(i)->setAllocated(true);
                pointerToPopulation->patientVector.at(i)->setAllocatedGroupNumber(1);
            }
        }

        int countUnallocated = countUnallocatedIndividuals();
        if(countUnallocated>0)
            cout << endl << countUnallocated << " individuals have undefined vaccination status and have been excluded from the trial." << endl << endl;
    }
    catch(int e)
    {
        throw;
    }
}


void Trial::allocIndividualsAccordingToSex()
{
    try
    {
        if(groupVector.size()!=2)
    {
        cout << "Sex is a binary variable. There are only two categories 'male' and 'female'." << endl;
        cout << "Currently there are more than two groups." << endl << endl;
        throw 0;
    }

    for(int i=0; i<pointerToPopulation->patientVector.size(); ++i)
    {
        if(pointerToPopulation->patientVector.at(i)->getSex()==male)
        {
            groupVector.at(0).patientVector.push_back(pointerToPopulation->patientVector.at(i));
            groupVector.at(0).setNumberOfPatients(groupVector.at(0).getNumberOfPatients() + 1);
            pointerToPopulation->patientVector.at(i)->setAllocated(true);
            pointerToPopulation->patientVector.at(i)->setAllocatedGroupNumber(0);
        }
        else
        {
            groupVector.at(1).patientVector.push_back(pointerToPopulation->patientVector.at(i));
            groupVector.at(1).setNumberOfPatients(groupVector.at(1).getNumberOfPatients() + 1);
            pointerToPopulation->patientVector.at(i)->setAllocated(true);
            pointerToPopulation->patientVector.at(i)->setAllocatedGroupNumber(1);
        }
    }

    int countUnallocated = countUnallocatedIndividuals();
    if(countUnallocated>0)
        cout << endl << countUnallocated << " individuals have undefined sex and have been excluded from the trial." << endl << endl;
    }
    catch(int e)
    {
        throw;
    }
}


void Trial::allocIndividualsAccordingToComorbiditySeverity(vector<double> _comorbiditySeverity)
{
    try
    {
        if(_comorbiditySeverity.size() != groupVector.size() + 1)
        {
            cout << "Number of boundaries does not match number of groups." << endl;
            cout << "For " << numberOfGroups << " groups you have to specify " << numberOfGroups + 1 << " boundaries." << endl << endl;
            throw 0;
        }

        for(int i=0; i<pointerToPopulation->patientVector.size(); ++i)
            for(int j=0; j<_comorbiditySeverity.size() - 1; ++j)
            {
                if(pointerToPopulation->patientVector.at(i)->getComorbiditySeverity() >= _comorbiditySeverity.at(j) && pointerToPopulation->patientVector.at(i)->getComorbiditySeverity() < _comorbiditySeverity.at(j+1))
                {
                    groupVector.at(j).patientVector.push_back(pointerToPopulation->patientVector.at(i));
                    groupVector.at(j).setNumberOfPatients(groupVector.at(j).getNumberOfPatients() + 1);
                    pointerToPopulation->patientVector.at(i)->setAllocated(true);
                    pointerToPopulation->patientVector.at(i)->setAllocatedGroupNumber(j);
                }
            }

        int countUnallocated = countUnallocatedIndividuals();
        if(countUnallocated>0)
            cout << endl << countUnallocated << " individuals do not belong to any category and have been excluded from the trial." << endl << endl;
    }
    catch(int e)
    {
        throw;
    }
}


void Trial::allocIndividuals_331_11_scheme(bool _dominantStrain, strain_enum _strain)
{
    //this function needs 2 trial groups: treatment & placebo for dominant strain
    if(_dominantStrain == true)
    {
        if(groupVector.size() != 2)
        {
            cout << "This trial requires two groups: treatment and placebo for dominant strain." << endl << endl;

            if(groupVector.size() < 2)
            {
                while(groupVector.size() < 2)
                {
                    groupVector.push_back(Group());
                }
            }
            else if(groupVector.size() > 2)
            {
                while(groupVector.size() > 2)
                {
                    groupVector.pop_back();
                }
            }
        }
        //remove individuals without dominant strain from trial population
        //same effect as excluding them retrospectively as far as simulation is concerned
        for(int i = (pointerToPopulation->patientVector.size() - 1); i>=0; --i)
        {
            if(pointerToPopulation->patientVector.at(i)->getStrain() != _strain)
            {
                pointerToPopulation->patientVector.erase(pointerToPopulation->patientVector.begin() + i);
                pointerToPopulation->setNumberOfIndividuals((pointerToPopulation->getNumberOfIndividuals() - 1));
            }
        }
        //allocate individuals to treatment and placebo group 1:1
        allocIndividualsAtRandomSerial();
    }
    //this function needs 4 trial groups: treatment & placebo for both H1 and H3
    else
    {
        if(groupVector.size() != 4)
        {
            cout << "This trial requires four groups: treatment and placebo for H1 and H3." << endl << endl;

            if(groupVector.size() < 4)
            {
                while(groupVector.size() < 4)
                {
                    groupVector.push_back(Group());
                }
            }
            else if(groupVector.size() > 4)
            {
                while(groupVector.size() > 4)
                {
                    groupVector.pop_back();
                }
            }
        }

        //with typing error probability remove mistyped individuals from trial
        //numerically same as removing them in hindsight
        for(int i = (pointerToPopulation->patientVector.size() - 1); i>=0; --i)
        {
            if(pointerToPopulation->patientVector.at(i)->getStrainKnown() == true)
            {
                 if(rand()% 100 < strainTypingError)
                {
                    pointerToPopulation->patientVector.erase(pointerToPopulation->patientVector.begin() + i);
                    pointerToPopulation->setNumberOfIndividuals((pointerToPopulation->getNumberOfIndividuals() - 1));
                }
            }
        }

        for(int i=0; i<pointerToPopulation->patientVector.size(); ++i)
        {
            //distribute patients with known strain 1:1 into treatment/placebo groups for known strain
            if(pointerToPopulation->patientVector.at(i)->getStrainKnown() == true)
            {

                if(pointerToPopulation->patientVector.at(i)->getStrain() == H1)
                {
                    //allocate patient to treatment group
                    if((rand()%100) < 50)
                    {
                        groupVector.at(0).patientVector.push_back(pointerToPopulation->patientVector.at(i));
                        groupVector.at(0).setNumberOfPatients(groupVector.at(0).getNumberOfPatients() + 1);
                        pointerToPopulation->patientVector.at(i)->setAllocated(true);
                        pointerToPopulation->patientVector.at(i)->setAllocatedGroupNumber(0);
                    }
                    //allocate patient to placebo group
                    else
                    {
                        groupVector.at(1).patientVector.push_back(pointerToPopulation->patientVector.at(i));
                        groupVector.at(1).setNumberOfPatients(groupVector.at(1).getNumberOfPatients() + 1);
                        pointerToPopulation->patientVector.at(i)->setAllocated(true);
                        pointerToPopulation->patientVector.at(i)->setAllocatedGroupNumber(1);
                    }
                }
                else if(pointerToPopulation->patientVector.at(i)->getStrain() == H3)
                {
                    //allocate patient to treatment group
                    if((rand()%100) < 50)
                    {
                        groupVector.at(2).patientVector.push_back(pointerToPopulation->patientVector.at(i));
                        groupVector.at(2).setNumberOfPatients(groupVector.at(2).getNumberOfPatients() + 1);
                        pointerToPopulation->patientVector.at(i)->setAllocated(true);
                        pointerToPopulation->patientVector.at(i)->setAllocatedGroupNumber(2);
                    }
                    //allocate patient to placebo group
                    else
                    {
                        groupVector.at(3).patientVector.push_back(pointerToPopulation->patientVector.at(i));
                        groupVector.at(3).setNumberOfPatients(groupVector.at(3).getNumberOfPatients() + 1);
                        pointerToPopulation->patientVector.at(i)->setAllocated(true);
                        pointerToPopulation->patientVector.at(i)->setAllocatedGroupNumber(3);
                    }
                }
            }
            //distribute patients with unknown strain 3:4 into treatment and placebo groups for their strain
            //numerically same as distributing them 3:4 into any treatment and placebo groups and unblinding afterwards
            else
            {
                if(pointerToPopulation->patientVector.at(i)->getStrain() == H1)
                {
                    //allocate patient to treatment group
                    if((rand()%7) < 3)
                    {
                        groupVector.at(0).patientVector.push_back(pointerToPopulation->patientVector.at(i));
                        groupVector.at(0).setNumberOfPatients(groupVector.at(0).getNumberOfPatients() + 1);
                        pointerToPopulation->patientVector.at(i)->setAllocated(true);
                        pointerToPopulation->patientVector.at(i)->setAllocatedGroupNumber(0);
                    }
                    //allocate patient to placebo group
                    else
                    {
                        groupVector.at(1).patientVector.push_back(pointerToPopulation->patientVector.at(i));
                        groupVector.at(1).setNumberOfPatients(groupVector.at(1).getNumberOfPatients() + 1);
                        pointerToPopulation->patientVector.at(i)->setAllocated(true);
                        pointerToPopulation->patientVector.at(i)->setAllocatedGroupNumber(1);
                    }
                }
                else if(pointerToPopulation->patientVector.at(i)->getStrain() == H3)
                {
                    //allocate patient to treatment group
                    if((rand()%7) < 3)
                    {
                        groupVector.at(2).patientVector.push_back(pointerToPopulation->patientVector.at(i));
                        groupVector.at(2).setNumberOfPatients(groupVector.at(2).getNumberOfPatients() + 1);
                        pointerToPopulation->patientVector.at(i)->setAllocated(true);
                        pointerToPopulation->patientVector.at(i)->setAllocatedGroupNumber(2);
                    }
                    //allocate patient to placebo group
                    else
                    {
                        groupVector.at(3).patientVector.push_back(pointerToPopulation->patientVector.at(i));
                        groupVector.at(3).setNumberOfPatients(groupVector.at(3).getNumberOfPatients() + 1);
                        pointerToPopulation->patientVector.at(i)->setAllocated(true);
                        pointerToPopulation->patientVector.at(i)->setAllocatedGroupNumber(3);
                    }
                }

            }
        }

    }
}


void Trial::makeSubGroups(int _numberOfSubGroups)
{
    vector<Group> tempGroupVector;
    tempGroupVector.assign(groupVector.size() * _numberOfSubGroups, Group());

    int ran;

    try
    {
        for(int i=0; i<groupVector.size(); ++i)
        {
            for(int j=0; j<groupVector.at(i).patientVector.size(); ++j)
            {
                if(groupVector.at(i).patientVector.size()<_numberOfSubGroups)
                {
                    cout << "There are only " << groupVector.at(i).patientVector.size() << " patients in group " << i << "." << endl;
                    cout << "You cannot have more subgroups than individuals in a group." << endl << endl;
                    throw 0;
                }

                ran = rand() % _numberOfSubGroups;
                tempGroupVector.at(_numberOfSubGroups * i + ran).patientVector.push_back(groupVector.at(i).patientVector.at(j));
                tempGroupVector.at(_numberOfSubGroups * i + ran).setNumberOfPatients(tempGroupVector.at(_numberOfSubGroups * i + ran).getNumberOfPatients() + 1);
            }
            tempGroupVector.at(_numberOfSubGroups * i + ran).setGroupID(_numberOfSubGroups * i + ran);
        }

        groupVector = tempGroupVector;
        numberOfGroups = groupVector.size();
        numberOfTreatments = _numberOfSubGroups;
    }
    catch(int e)
    {
        throw;
    }
}


void Trial::transferIndividuals(int _fromGroup, int _toGroup, int _howMany)
{
    try
    {
        if(_howMany>groupVector.at(_fromGroup).patientVector.size())
        {
            cout << "Group " << _fromGroup << " only has " << groupVector.at(_fromGroup).patientVector.size() << " patients." << endl;
            cout << "You cannot transfer more than " << groupVector.at(_fromGroup).patientVector.size() << " individuals from this group." << endl << endl;
            throw 0;
        }

        for(int i=0; i<_howMany; ++i)
        {
            groupVector.at(_toGroup).patientVector.emplace_back(move(groupVector.at(_fromGroup).patientVector.back()));
            groupVector.at(_fromGroup).patientVector.pop_back();
            groupVector.at(_toGroup).setNumberOfPatients(groupVector.at(_toGroup).getNumberOfPatients() + 1);
            groupVector.at(_fromGroup).setNumberOfPatients(groupVector.at(_fromGroup).getNumberOfPatients() - 1);
        }
    }
    catch(int e)
    {
        throw;
    }
}


void Trial::removePatientsFromTrial(gsl_rng *_r, double _probability)
{
    for(int i=0; i<groupVector.size(); ++i)
    {
        for(int j=groupVector.at(i).patientVector.size()-1; j>=0; --j)
        {
            double ran = gsl_ran_flat(_r, 0.0, 1.0);
            if(ran < _probability)
            {
                groupVector.at(i).patientVector.at(j)->setDropOut(true);
                groupVector.at(i).patientVector.erase(groupVector.at(i).patientVector.begin() + j);
                groupVector.at(i).setNumberOfPatients(groupVector.at(i).getNumberOfPatients() - 1);
                groupVector.at(i).setNumberOfDropOuts(groupVector.at(i).getNumberOfDropOuts() + 1);
            }
        }
    }
}


void Trial::removePatientsFromGroup(gsl_rng *_r, int _groupNumber, double _probability)
{
    try
    {
        if(_groupNumber>groupVector.size()-1)
        {
            cout << "Group number out of range." << endl;
            cout << "There are only " << groupVector.size() << " groups in the trial, and the numbering starts with zero." << endl;
            throw 0;
        }

        if(_probability<0 || _probability>1.0)
        {
            cout << "probability must be between 0-1" << endl;
            throw 0;
        }

        for(int i=groupVector.at(_groupNumber).patientVector.size()-1; i>=0; --i)
        {
            double ran = gsl_ran_flat(_r, 0.0, 1.0);
            if(ran < _probability)
            {
                groupVector.at(_groupNumber).patientVector.at(i)->setDropOut(true);
                groupVector.at(_groupNumber).patientVector.erase(groupVector.at(_groupNumber).patientVector.begin() + i);
                groupVector.at(_groupNumber).setNumberOfPatients(groupVector.at(_groupNumber).getNumberOfPatients() - 1);
                groupVector.at(_groupNumber).setNumberOfDropOuts(groupVector.at(_groupNumber).getNumberOfDropOuts() + 1);
            }
        }
    }
    catch(int e)
    {
        throw;
    }
}


void Trial::excludePatientsByAge(int _minAge, int _maxAge)
{
    for(int i=0; i<groupVector.size(); ++i)
    {
        for(int j=groupVector.at(i).patientVector.size()-1; j>=0; --j)
        {
            if(groupVector.at(i).patientVector.at(j)->getAge()<_minAge || groupVector.at(i).patientVector.at(j)->getAge()>_maxAge)
            {
                groupVector.at(i).patientVector.at(j)->setExcluded(true);
                groupVector.at(i).patientVector.erase(groupVector.at(i).patientVector.begin() + j);
                groupVector.at(i).setNumberOfPatients(groupVector.at(i).getNumberOfPatients() - 1);
                groupVector.at(i).setNumberExcluded(groupVector.at(i).getNumberExcluded() + 1);
            }
        }
    }
}


int Trial::getNumberOfGroups()
{
    return numberOfGroups;
}


int Trial::getNumberOfArms()
{
    return numberOfArms;
}

int Trial::getNumberOfTreatments()
{
    return numberOfTreatments;
}


double Trial::getLimitOfDetectionPCR()
{
    return limitOfDetectionPCR;
}


double Trial::getLimitOfDetectionTCID()
{
    return limitOfDetectionTCID;
}


double Trial::getStrainTypingError()
{
    return strainTypingError;
}


vector<double> Trial::getDataAboveLLOQ()
{
    return dataAboveLLOQ;
}


vector<int> Trial::getNumberInfected()
{
    return numberInfected;
}


double Trial::getClinicalEfficacy()
{
    return clinicalEfficacy;
}


double Trial::getClinicalEfficacyInfectedOnly()
{
    return clinicalEfficacyInfectedOnly;
}


void Trial::setNumberOfGroups(int _numberOfGroups)
{
    numberOfGroups = _numberOfGroups;
    groupVector.resize(_numberOfGroups, Group());
}


void Trial::setNumberOfArms(int _numberOfArms)
{
    numberOfArms = _numberOfArms;
}


void Trial::setNumberOfTreatments(int _numberOfTreatments)
{
    numberOfTreatments = _numberOfTreatments;
}


void Trial::setEfficacy(double _efficacy)
{
    for(int i=0; i<groupVector.size(); ++i)
    {
        for(int j=0; j<groupVector.at(i).patientVector.size(); ++j)
            {
                try
                {
                    groupVector.at(i).patientVector.at(j)->getModelTV().setEfficacy(_efficacy);
                    groupVector.at(i).patientVector.at(j)->getModelTV().setTreatment(1);

                    groupVector.at(i).patientVector.at(j)->getModelTVA().setEfficacy(_efficacy);
                    groupVector.at(i).patientVector.at(j)->getModelTVA().setTreatment(1);
                }
                catch(int e)
                {
                    throw;
                }
            }
    }
}


void Trial::setEfficacy(double _efficacy, int _groupNumber)
{
    try
    {
        if(_groupNumber > (groupVector.size() - 1))
            throw 1;

        for(int i=0; i<groupVector.at(_groupNumber).patientVector.size(); ++i)
        {
            try
            {
                groupVector.at(_groupNumber).patientVector.at(i)->getModelTV().setEfficacy(_efficacy);
                groupVector.at(_groupNumber).patientVector.at(i)->getModelTV().setTreatment(1);

                groupVector.at(_groupNumber).patientVector.at(i)->getModelTVA().setEfficacy(_efficacy);
                groupVector.at(_groupNumber).patientVector.at(i)->getModelTVA().setTreatment(1);
            }
            catch(int e)
            {
                throw;
            }
        }
    }
    catch(int e)
    {
        throw;
    }
}


void Trial::setEfficacy(gsl_rng *_r, double _mean, double _sd)
{
    for(int i=0; i<groupVector.size(); ++i)
    {
        for(int j=0; j<groupVector.at(i).patientVector.size(); ++j)
            {
                double efficacy = truncatedNormalDistribution(_mean, 0.0, 1.0, _r, _sd);
                try
                {
                    groupVector.at(i).patientVector.at(j)->getModelTV().setEfficacy(efficacy);
                    groupVector.at(i).patientVector.at(j)->getModelTV().setTreatment(1);

                    groupVector.at(i).patientVector.at(j)->getModelTVA().setEfficacy(efficacy);
                    groupVector.at(i).patientVector.at(j)->getModelTVA().setTreatment(1);
                }
                catch(int e)
                {
                    throw;
                }
            }
    }
}


void Trial::setEfficacy(gsl_rng *_r, int _groupNumber, double _mean, double _sd)
{
    try
    {
        if(_groupNumber > (groupVector.size() - 1))
            throw 1;

        for(int i=0; i<groupVector.at(_groupNumber).patientVector.size(); ++i)
        {
            double efficacy = truncatedNormalDistribution(_mean, 0.0, 1.0, _r, _sd);
            try
            {
                groupVector.at(_groupNumber).patientVector.at(i)->getModelTV().setEfficacy(efficacy);
                groupVector.at(_groupNumber).patientVector.at(i)->getModelTV().setTreatment(1);

                groupVector.at(_groupNumber).patientVector.at(i)->getModelTVA().setEfficacy(efficacy);
                groupVector.at(_groupNumber).patientVector.at(i)->getModelTVA().setTreatment(1);
            }
            catch(int e)
            {
                throw;
            }
        }
    }
    catch(int e)
    {
        throw;
    }
}


void Trial::setTreatment(int _treatment)
{
    for(int i=0; i<groupVector.size(); ++i)
    {
        for(int j=0; j<groupVector.at(i).patientVector.size(); ++j)
        {
            try
            {
                groupVector.at(i).patientVector.at(j)->getModelTV().setTreatment(_treatment);
                groupVector.at(i).patientVector.at(j)->getModelTVA().setTreatment(_treatment);
            }
            catch(int e)
            {
                throw;
            }
        }
    }
}


void Trial::setTreatment(int _treatment, int _groupNumber)
{
    try
    {
        if(_groupNumber > (groupVector.size() - 1))
            throw 1;

        for(int i=0; i<groupVector.at(_groupNumber).patientVector.size(); ++i)
        {
            try
            {
                groupVector.at(_groupNumber).patientVector.at(i)->getModelTV().setTreatment(_treatment);
                groupVector.at(_groupNumber).patientVector.at(i)->getModelTVA().setTreatment(_treatment);
            }
            catch(int e)
            {
                throw;
            }
        }
    }
    catch(int e)
    {
        throw;
    }
}


void Trial::setLimitOfDetectionPCR(double _limitOfDetection)
{
    limitOfDetectionPCR = _limitOfDetection;
}


void Trial::setLimitOfDetectionTCID(double _limitOfDetection)
{
    limitOfDetectionTCID = _limitOfDetection;
}


void Trial::setStrainTypingError(double _strainTypingError)
{
    strainTypingError = _strainTypingError;
}


void Trial::measureViralLoad(gsl_rng *_r)
{
    for(int i=0; i<pointerToPopulation->patientVector.size(); ++i)
    {
        pointerToPopulation->patientVector.at(i)->pushBackViralLoadMeasurement(_r, limitOfDetectionPCR);
    }
}


void Trial::measureViralLoadTCID50(gsl_rng *_r, double _dilutionFactor, double _numberOfWells)
{
    for(int i=0; i<pointerToPopulation->patientVector.size(); ++i)
    {
        pointerToPopulation->patientVector.at(i)->pushBackViralLoadTCID50(_r, _dilutionFactor, _numberOfWells, limitOfDetectionTCID);
    }
}


void Trial::measureBinaryVL()
{
    for(int i=0; i<pointerToPopulation->patientVector.size(); ++i)
    {
        pointerToPopulation->patientVector.at(i)->pushBackBinaryVLScores(limitOfDetectionPCR);
    }
}


void Trial::measureTimeToFirstNegativeVL()
{
    for(int i=0; i<pointerToPopulation->patientVector.size(); ++i)
    {
        pointerToPopulation->patientVector.at(i)->determineTimeToFirstNegativeVL();
    }
}


void Trial::measureTemperature()
{
    for(int i=0; i<pointerToPopulation->patientVector.size(); ++i)
    {
        pointerToPopulation->patientVector.at(i)->pushBackTemperatureMeasurement();
    }
}


void Trial::measureSymptom()
{
    for(int i=0; i<pointerToPopulation->patientVector.size(); ++i)
    {
        pointerToPopulation->patientVector.at(i)->pushBackSymptomMeasurement();
    }
}


void Trial::addSwabError(gsl_rng *_r, double _perCentError)
{
    for(int i=0; i<pointerToPopulation->patientVector.size(); ++i)
    {
        pointerToPopulation->patientVector.at(i)->addSwabError(_r, limitOfDetectionPCR, limitOfDetectionTCID, _perCentError);
    }
}


void Trial::countDataAboveLLOQ(double _LLOQ)
{
    for(int i=0; i<groupVector.size(); ++i)
    {
        double patientDataAboveLLOQ = 0;

        for(int j=0; j<groupVector.at(i).patientVector.size(); ++j)
        {
            for(int k=0; k<groupVector.at(i).patientVector.at(j)->getRecordedViralLoadValues().size(); ++k)
                if(groupVector.at(i).patientVector.at(j)->getRecordedViralLoadValues().at(k).at(1) > _LLOQ)
                    patientDataAboveLLOQ++;
        }
        try
        {
            if(groupVector.at(i).patientVector.size()==0)
                throw 0;

            dataAboveLLOQ.push_back(patientDataAboveLLOQ / groupVector.at(i).patientVector.size());
        }
        catch(int)
        {
            dataAboveLLOQ.push_back(0);
        }
    }
}


void Trial::countInfected(double _LLOQ)
{
    for(int i=0; i<groupVector.size(); ++i)
    {
        int infected = 0;
        for(int j=0; j<groupVector.at(i).patientVector.size(); ++j)
        {
            int aboveLLOQ = 0;
            for(int k=0; k<groupVector.at(i).patientVector.at(j)->getRecordedViralLoadValues().size(); ++k)
                if(groupVector.at(i).patientVector.at(j)->getRecordedViralLoadValues().at(k).at(1) > _LLOQ)
                    aboveLLOQ++;

            if(aboveLLOQ>0)
                infected++;
        }
        numberInfected.push_back(infected);
    }
}


double Trial::calculateClinicalEfficacy(const vector<double> &_treatmentGroup, const vector<double> &_placeboGroup)
{
    double meanPlacebo, meanTreatment;
    try
    {
        meanPlacebo = mean(_placeboGroup);
    }
    catch(int e)
    {
        meanPlacebo = 0;
    }
    try
    {
        meanTreatment = mean(_treatmentGroup);
    }
    catch(int e)
    {
        meanTreatment = 0;
    }

    double efficacy;
    try
    {
        if(meanPlacebo==0)
            throw 0;
        efficacy = meanTreatment / meanPlacebo;
    }
    catch(int e)
    {
        efficacy = 0;
    }

    return efficacy;
}


double Trial::calculateClinicalEfficacyInfectedOnly(const vector<double> &_treatmentGroup, const vector<double> &_placeboGroup)
{
    vector<double> treatmentGroup = _treatmentGroup;
    vector<double> placeboGroup = _placeboGroup;
    //exclude 0s - not infected
    for(int i = (treatmentGroup.size() - 1); i>=0; --i)
    {
        if(treatmentGroup.at(i) == 0)
        {
            treatmentGroup.erase(treatmentGroup.begin() + i);
        }
    }

    for(int i = (placeboGroup.size() - 1); i>=0; --i)
    {
        if(placeboGroup.at(i) == 0)
        {
            placeboGroup.erase(placeboGroup.begin() + i);
        }
    }

    double meanPlacebo, meanTreatment;
    try
    {
        meanPlacebo = mean(placeboGroup);
    }
    catch(int e)
    {
        meanPlacebo = 0;
    }
    try
    {
        meanTreatment = mean(treatmentGroup);
    }
    catch(int e)
    {
        meanTreatment = 0;
    }

    double efficacy;
    try
    {
        if(meanPlacebo==0)
            throw 0;
        efficacy = meanTreatment / meanPlacebo;
    }
    catch(int e)
    {
        efficacy = 0;
    }

    return efficacy;
}
