# Supplementary material for: Using Clinical Trial Simulators to Analyse the Sources of Variance in Clinical Trials of Novel Therapies for Acute Viral Infections
Source: PLoS One. 2016 Jun 22;11(6):e0156622. doi: 10.1371/journal.pone.0156622 (PMC4917234; doi:10.1371/journal.pone.0156622)
Supplement: S3 File — S3 does not contain any information that would allow the identification of human subjects. (ZIP) [file pone.0156622.s003.zip › CTSCode/Trial.h]

//Influenza Clinical Trial Simulator
//Copyright Carolin Vegvari 2016

//This program is free software: you can redistribute it and/or modify
//it under the terms of the GNU General Public License as published by
//the Free Software Foundation, either version 3 of the License, or
//(at your option) any later version.

//This program is distributed in the hope that it will be useful,
//but WITHOUT ANY WARRANTY; without even the implied warranty of
//MERCHANTABILITY or FITNESS FOR A PARTICULAR PURPOSE.  See the
//GNU General Public License for more details.

//You should have received a copy of the GNU General Public License
//along with this program.  If not, see <http://www.gnu.org/licenses/>.


/********************************************************************************************/
/** Class Trial: Trial holds a vector of the trial groups and a pointer to Population. The  */
/** number of trial groups has to be passed to the Trial constructor on instantiation (but  */
/** groups can be split later). Trial has functions to allocated patients to trial groups   */
/** at random - serially or a number of patients at once - or according to specified        */
/** characteristics, e.g. age class. Trial variables are number of trial arms, number of    */
/** treatments (groups per arm) and total number of groups (arms times treatments).         */
/********************************************************************************************/

#ifndef TRIAL_H_INCLUDED
#define TRIAL_H_INCLUDED

#include <iostream>
#include <vector>
#include <gsl/gsl_rng.h>
#include <gsl/gsl_randist.h>
#include "Group.h"
#include "Population.h"

class Trial
{
public:
    //constructor of trial: pass reference to population
    //and number of different groups in trial
    //groups can be split later
    Trial(Population &_population, int _numberOfGroups);
    ~Trial();

    //vector to hold trial groups
    std::vector<Group> groupVector;

    //count individuals in population that have not yet been
    //allocated to a trial group
    //required in allocIndividualsToGroups function to prevent
    //more individuals to be allocated to groups than are in population
    int countUnallocatedIndividuals();

    //allocate individuals randomly and with equal probability across groups
    //uses std::rand as a random number generator
    void allocIndividualsAtRandomSerial();

    //allocate _howMany individuals to  group _goupNumber
    //individuals are drawn from population randomly
    //only executes if there are at least _howMany unallocated individuals
    //uses std::rand as a random number generator
	void allocIndividualsToGroups(int _groupID, int _howMany);

    //the following functions allocate individuals to groups according to variable that
    //occurs in function name, e.g. according to age
    //to do this pass in a vector with the boundary values of each category
    //if there are x groups the vector passed needs to contain x + 1 boundary values
    //otherwise the function will not execute and throw an exception
	void allocIndividualsAccordingToAge(std::vector<int> _ageBoundaries);
	void allocIndividualsAccordingToInitViralLoad(std::vector<double> _initialViralLoad);
	void allocIndividualsAccordingToStrain();
	void allocIndividualsAccordingToSymptomScore(std::vector<double> _symptpmScore);
	void allocIndividualsAccordingToVaccinationStatus();
	void allocIndividualsAccordingToSex();
	void allocIndividualsAccordingToComorbiditySeverity(std::vector<double> _comorbiditySeverity);

	//original allocation scheme of planned Crucell hospital trial
	//if dominantStrain trial needs two groups, if not 4 groups
	void allocIndividuals_331_11_scheme(bool _dominantStrain, strain_enum _strain);

    //after individuals have been grouped according to characteristics, e.g. age
    //make different treatment groups for each category, e.g. placebo vs. treatment
    //uses rand as a random number generator
	void makeSubGroups(int _numberOfSubgroups);

    //transfer _howMany individuals from _fromGroup to _toGroup
    //exits with error, if you try to transfer more individuals
    //than there are in _fromGroup
	void transferIndividuals(int _fromGroup, int _toGroup, int _howMany);
	//patients that drop out of trial or die
	void removePatientsFromTrial(gsl_rng *_r, double _probability);
	void removePatientsFromGroup(gsl_rng *_r, int _groupNumber, double _probability);

	//exclude patients according to certain criteria
	void excludePatientsByAge(int _minAge, int _maxAge);
	void excludePatientsByInitialViralLoad(int _minInitViralLoad, int _maxInitViralLoad);
	void excludePatientsBySymptomScore(int _minSymptomScore, int _maxSymptomScore);
	void excludePatientsByComorbidity(int _minComorbiditySeverity, int _maxComorbiditySeverity);
	void excludePatientsByAbTitre(int _minAbTitre, int _maxAbTitre);

	int getNumberOfGroups();
	int getNumberOfArms();
	int getNumberOfTreatments();

	double getLimitOfDetectionPCR();
	double getLimitOfDetectionTCID();
	double getStrainTypingError();
    std::vector<double> getDataAboveLLOQ();
    std::vector<int> getNumberInfected();

    double getClinicalEfficacy();
    double getClinicalEfficacyInfectedOnly();

	void setNumberOfGroups(int _numberOfGroups);
	void setNumberOfArms(int _numberOfArms);
	void setNumberOfTreatments(int _numberOfTreatments);

    //sets efficacy for all groups
    //efficacy same for all groups
	void setEfficacy(double _efficacy);
	//set efficacy for specified group
	void setEfficacy(double _efficacy, int _groupNumber);

	//set efficacy for all groups at random
	//drawn from a truncated normal distribution for each individual
	void setEfficacy(gsl_rng *_r, double _mean, double _sd);
	//set efficacy for specified group at random
	//drawn from a truncated normal distribution for each individual
	void setEfficacy(gsl_rng *_r, int _groupNumber, double mean, double _sd);

    //switches on treatment for all groups
    //corresponds to giving treatment to all groups
	void setTreatment(int _treatment);
	//switch on treatment for specific group
	void setTreatment(int _treatment, int _groupNumber);
	void setLimitOfDetectionPCR(double _limitOfDetection);
	void setLimitOfDetectionTCID(double _limitOfDetection);
	void setStrainTypingError(double _strainTypingError);

	void measureViralLoad(gsl_rng *_r);
	void measureViralLoadTCID50(gsl_rng *_r, double _dilutionFactor, double _numberOfWells);
	void measureBinaryVL();
	void measureTimeToFirstNegativeVL();
	void measureTemperature();
	void measureSymptom();

	void addSwabError(gsl_rng *_r, double _perCentError);

	void countDataAboveLLOQ(double _LLOQ);
	void countInfected(double _LLOQ);

	double calculateClinicalEfficacy(const vector<double> &_treatmentGroup, const vector<double> &_placeboGroup);
    double calculateClinicalEfficacyInfectedOnly(const vector<double> &_treatmentGroup, const vector<double> &_placeboGroup);


private:
    Population *pointerToPopulation;
    int numberOfGroups;
    int numberOfArms;
    int numberOfTreatments; //max subgroups per arm

    double limitOfDetectionPCR;
    double limitOfDetectionTCID;

    double strainTypingError;   //rate between 0-100%

    double clinicalEfficacy;    //ratio of AUC for VL AUC/time to first negative
    double clinicalEfficacyInfectedOnly;

    std::vector<double> dataAboveLLOQ;
    std::vector<int> numberInfected;
};

#endif // TRIAL_H_INCLUDED
