# Supplementary material for: Using Clinical Trial Simulators to Analyse the Sources of Variance in Clinical Trials of Novel Therapies for Acute Viral Infections
Source: PLoS One. 2016 Jun 22;11(6):e0156622. doi: 10.1371/journal.pone.0156622 (PMC4917234; doi:10.1371/journal.pone.0156622)
Supplement: S3 File — S3 does not contain any information that would allow the identification of human subjects. (ZIP) [file pone.0156622.s003.zip › CTSCode/TVA_Treat.h]

//Influenza Clinical Trial Simulator
//Copyright Carolin Vegvari 2016

//This program is free software: you can redistribute it and/or modify
//it under the terms of the GNU General Public License as published by
//the Free Software Foundation, either version 3 of the License, or
//(at your option) any later version.

//This program is distributed in the hope that it will be useful,
//but WITHOUT ANY WARRANTY; without even the implied warranty of
//MERCHANTABILITY or FITNESS FOR A PARTICULAR PURPOSE.  See the
//GNU General Public License for more details.

//You should have received a copy of the GNU General Public License
//along with this program.  If not, see <http://www.gnu.org/licenses/>.


/*******************************************************************************/
/** Within-host viral dynamics model: Variables: T - number of susceptible     */
/** target cells; V - viral load concentration in particles/ml (natural scale) */
/** A: variable representing the immune response                               */
/** Parameters: beta: infection rate of target cells by virus; r: virus        */
/** production rate; c: natural virus decay rate; w: clearance rate of virus   */
/** by immune response; a: rate of increase of immune response during infection*/
/** efficacy: efficacy of treatment                                            */
/** assumption: efficacy same for all model parameters, but can be set         */
/** separately for different parameters directly in TV_Treat.cpp file;         */
/** treatment: variable that indicates if group receives treatment or not,     */
/** 0 if not, 1 if yes                                                         */
/** At initialisation all model parameters are set to 0 unless other values    */
/** provided.                                                                  */
/*******************************************************************************/


#ifndef TVA_TREAT_H_INCLUDED
#define TVA_TREAT_H_INCLUDED

#include <vector>

class TVA_Treat
{
private:
    double beta;
    double r;
    double c;
    double w;
    double a;
    double efficacy;
    int treatment;

public:
    TVA_Treat(std::vector<double> _params = {0.0, 0.0, 0.0, 0.0, 0.0});

    void operator() (std::vector<double> &_x, std::vector<double> &_dxdt, double t);
    void setParameters(std::vector<double> &_params);
    void setEfficacy(double _efficacy);
    //treatment can only be either 0 or 1 (on or off)
    void setTreatment(int _treatment);

    double getBeta() const;
    double getR() const;
    double getC() const;
    double getW() const;
    double getA() const;
    double getEfficacy() const;
    int getTreatment() const;
};

#endif // TVA_TREAT_H_INCLUDED
