# Supplementary material for: Using Clinical Trial Simulators to Analyse the Sources of Variance in Clinical Trials of Novel Therapies for Acute Viral Infections
Source: PLoS One. 2016 Jun 22;11(6):e0156622. doi: 10.1371/journal.pone.0156622 (PMC4917234; doi:10.1371/journal.pone.0156622)
Supplement: S3 File — S3 does not contain any information that would allow the identification of human subjects. (ZIP) [file pone.0156622.s003.zip › CTSCode/TV_Treat.cpp]

//Influenza Clinical Trial Simulator
//Copyright Carolin Vegvari 2016

//This program is free software: you can redistribute it and/or modify
//it under the terms of the GNU General Public License as published by
//the Free Software Foundation, either version 3 of the License, or
//(at your option) any later version.

//This program is distributed in the hope that it will be useful,
//but WITHOUT ANY WARRANTY; without even the implied warranty of
//MERCHANTABILITY or FITNESS FOR A PARTICULAR PURPOSE.  See the
//GNU General Public License for more details.

//You should have received a copy of the GNU General Public License
//along with this program.  If not, see <http://www.gnu.org/licenses/>.


#include <iostream>
#include <cstdlib>
#include <cmath>
#include "TV_Treat.h"

using namespace std;

TV_Treat::TV_Treat(vector<double> _params) : beta(_params.at(0)), r(_params.at(1)), c(_params.at(2)), efficacy(0), treatment(0)
{

}


void TV_Treat::operator() (vector<double> &_x, vector<double> &_dxdt, double t)
{
    _dxdt[0] = - beta * _x[0] * _x[1];
    _dxdt[1] =  (1 - efficacy*treatment) * r * beta * _x[0] * _x[1] - c * _x[1];

    //correct notation for drug action on c:
    //_dxdt[1] = r * beta * _x[0] * _x[1] - (c - log(1 - efficacy * treatment)) * _x[1];
}


void TV_Treat::setParameters(vector<double> &_params)
{
    if(_params.size()!=3)
    {
        cout << "This model has three parameters. " << _params.size() << " parameters given." << endl << endl;
        exit(1);
    }

    beta = _params.at(0);
    r = _params.at(1);
    c = _params.at(2);
}


void TV_Treat::setEfficacy(double _efficacy)
{
    try
    {
        if(_efficacy < 0 || _efficacy > 1)
            throw 0;
        efficacy = _efficacy;
    }
    catch(int e)
    {
        throw;
    }
}


void TV_Treat::setTreatment(int _treatment)
{
    try
    {
        if(_treatment != 0 && _treatment != 1)
            throw 0;
        treatment = _treatment;
    }
    catch(int e)
    {
        throw;
    }
}


double TV_Treat::getBeta() const
{
    return beta;
}


double TV_Treat::getR() const
{
    return r;
}


double TV_Treat::getC() const
{
    return c;
}


double TV_Treat::getEfficacy() const
{
    return efficacy;
}


int TV_Treat::getTreatment() const
{
    return treatment;
}
