# Supplementary material for: Using Clinical Trial Simulators to Analyse the Sources of Variance in Clinical Trials of Novel Therapies for Acute Viral Infections
Source: PLoS One. 2016 Jun 22;11(6):e0156622. doi: 10.1371/journal.pone.0156622 (PMC4917234; doi:10.1371/journal.pone.0156622)
Supplement: S3 File — S3 does not contain any information that would allow the identification of human subjects. (ZIP) [file pone.0156622.s003.zip › CTSCode/Utility_Functions.cpp]

//Influenza Clinical Trial Simulator
//Copyright Carolin Vegvari 2016

//This program is free software: you can redistribute it and/or modify
//it under the terms of the GNU General Public License as published by
//the Free Software Foundation, either version 3 of the License, or
//(at your option) any later version.

//This program is distributed in the hope that it will be useful,
//but WITHOUT ANY WARRANTY; without even the implied warranty of
//MERCHANTABILITY or FITNESS FOR A PARTICULAR PURPOSE.  See the
//GNU General Public License for more details.

//You should have received a copy of the GNU General Public License
//along with this program.  If not, see <http://www.gnu.org/licenses/>.


#include <iostream>
#include <algorithm>
#include "Utility_Functions.h"

using namespace std;


double normalDistribution(double _mean, gsl_rng *_r, double _std)
{
    return (_mean + gsl_ran_gaussian(_r, _std));
}


double truncatedNormalDistribution(double _mean, double _lowerBound, double _upperBound, gsl_rng *_r, double _std)
{
    double x=0;
    do
    {
        x = _mean + gsl_ran_gaussian(_r, _std);
    }while(x<_lowerBound || x>_upperBound);

    return x;
}


double leftTruncatedNormal(double _mean, double _lowerBound, gsl_rng *_r, double _std)
{
    double x=0;
    do
    {
        x = _mean + gsl_ran_gaussian(_r, _std);
    }while(x<_lowerBound);

    return x;
}


double rightTruncatedNormal(double _mean, double _upperBound, gsl_rng *_r, double _std)
{
    double x=0;
    do
    {
        x = _mean + gsl_ran_gaussian(_r, _std);
    }while(x>_upperBound);

    return x;
}


double negativeLinearCorrelateI(double _error, int _correlate, int _maxCorrelate, double _correlationStrength, double _minValue, double _maxValue)
{
    double relativeReduction;

    try
    {
        if(static_cast<double>(_maxCorrelate)==0)
            throw 0;

        relativeReduction = 1 - _correlationStrength * static_cast<double>(_correlate) / static_cast<double>(_maxCorrelate) + _error;
    }
    catch(int e)
    {
        throw;
    }

    if(relativeReduction<_minValue)
            relativeReduction = _minValue;
    if(relativeReduction>_maxValue)
            relativeReduction = _maxValue;

    return relativeReduction;
}


double negativeLinearCorrelateD(double _error, double _correlate, double _maxCorrelate, double _correlationStrength, double _minValue, double _maxValue)
{
    double relativeReduction;

    try
    {
        if(_maxCorrelate==0)
            throw 0;

        relativeReduction = 1 - _correlationStrength * _correlate / _maxCorrelate + _error;
    }
    catch(int e)
    {
        throw;
    }

    if(relativeReduction<_minValue)
            relativeReduction = _minValue;
    if(relativeReduction>_maxValue)
            relativeReduction = _maxValue;

    return relativeReduction;
}


double negativeLinearCorrelateF(double _error, float _correlate, float _maxCorrelate, double _correlationStrength, double _minValue, double _maxValue)
{
    double relativeReduction;

    try
    {
        if(static_cast<double>(_maxCorrelate)==0)
            throw 0;

        relativeReduction = 1 - _correlationStrength * static_cast<double>(_correlate) / static_cast<double>(_maxCorrelate) + _error;
    }
    catch(int e)
    {
        throw;
    }

    if(relativeReduction<_minValue)
            relativeReduction = _minValue;
    if(relativeReduction>_maxValue)
            relativeReduction = _maxValue;

    return relativeReduction;
}


double positiveLinearCorrelateI(double _error, int _correlate, int _maxCorrelate, double _correlationStrength, double _minValue, double _maxValue)
{
    double relativeValue;
    try
    {
        if(static_cast<double>(_maxCorrelate)==0)
            throw 0;

        relativeValue = _correlationStrength * static_cast<double>(_correlate) / static_cast<double>(_maxCorrelate) + _error;
    }
    catch(int e)
    {
        throw;
    }

    if(relativeValue<_minValue)
        relativeValue = _minValue;
    if(relativeValue>_maxValue)
        relativeValue = _maxValue;

    return relativeValue;
}


double positiveLinearCorrelateD(double _error, double _correlate, double _maxCorrelate, double _correlationStrength, double _minValue, double _maxValue)
{
    double relativeValue;
    try
    {
        if(_maxCorrelate==0)
            throw 0;

        relativeValue = _correlationStrength * _correlate / _maxCorrelate + _error;
    }
    catch(int e)
    {
        throw;
    }

    if(relativeValue<_minValue)
        relativeValue = _minValue;
    if(relativeValue>_maxValue)
        relativeValue = _maxValue;

    return relativeValue;
}


double positiveLinearCorrelateF(double _error, float _correlate, float _maxCorrelate, double _correlationStrength, double _minValue, double _maxValue)
{
    double relativeValue;
    try
    {
        if(static_cast<double>(_maxCorrelate)==0)
            throw 0;

        relativeValue = _correlationStrength * static_cast<double>(_correlate) / static_cast<double>(_maxCorrelate) + _error;
    }
    catch(int e)
    {
        throw;
    }

    if(relativeValue<_minValue)
        relativeValue = _minValue;
    if(relativeValue>_maxValue)
        relativeValue = _maxValue;

    return relativeValue;
}


double uCorrelateI(double _error, int _correlate, int _maxCorrelate, double _correlationStrength, double _xOffset, double _yOffset, double _minValue, double _maxValue)
{
    double relativeValue;
    try
    {
        if(static_cast<double>(_maxCorrelate)==0)
            throw 0;

        relativeValue = (_yOffset + _correlationStrength * (static_cast<double>(_correlate)/static_cast<double>(_maxCorrelate) - _xOffset) * (static_cast<double>(_correlate)/static_cast<double>(_maxCorrelate) - _xOffset)) + _error;
    }
    catch(int e)
    {
        throw;
    }

    if(relativeValue<_minValue)
        relativeValue = _minValue;
    if(relativeValue>_maxValue)
        relativeValue = _maxValue;

    return relativeValue;
}


double uCorrelateD(double _error, double _correlate, double _maxCorrelate, double _correlationStrength, double _xOffset, double _yOffset, double _minValue, double _maxValue)
{
    double relativeValue;
    try
    {
        if(_maxCorrelate==0)
            throw 0;

        relativeValue = (_yOffset + _correlationStrength * (_correlate/_maxCorrelate - _xOffset) * (_correlate/_maxCorrelate - _xOffset)) + _error;
    }
    catch(int e)
    {
        throw;
    }

    if(relativeValue<_minValue)
        relativeValue = _minValue;
    if(relativeValue>_maxValue)
        relativeValue = _maxValue;

    return relativeValue;
}


double uCorrelateF(double _error, float _correlate, float _maxCorrelate, double _correlationStrength, double _xOffset, double _yOffset, double _minValue, double _maxValue)
{
    double relativeValue;
    try
    {
        if(static_cast<double>(_maxCorrelate)==0)
            throw 0;

        relativeValue = (_yOffset + _correlationStrength * (static_cast<double>(_correlate)/static_cast<double>(_maxCorrelate) - _xOffset) * (static_cast<double>(_correlate)/static_cast<double>(_maxCorrelate) - _xOffset)) + _error;
    }
    catch(int e)
    {
        throw;
    }

    if(relativeValue<_minValue)
        relativeValue = _minValue;
    if(relativeValue>_maxValue)
        relativeValue = _maxValue;

    return relativeValue;
}


double invertedUCorrelateI(double _error, int _correlate, int _maxCorrelate, double _correlationStrength, double _xOffset, double _yOffset, double _minValue, double _maxValue)
{
    double relativeValue;
    try
    {
        if(static_cast<double>(_maxCorrelate)==0)
            throw 0;

        relativeValue =  (_yOffset - _correlationStrength * ((static_cast<double>(_correlate)/static_cast<double>(_maxCorrelate) - _xOffset) * (static_cast<double>(_correlate)/static_cast<double>(_maxCorrelate) - _xOffset))) + _error;
    }
    catch(int e)
    {
        throw;
    }

    if(relativeValue<_minValue)
        relativeValue = _minValue;
    if(relativeValue>_maxValue)
        relativeValue = _maxValue;

    return relativeValue;
}


double invertedUCorrelateD(double _error, double _correlate, double _maxCorrelate, double _correlationStrength, double _xOffset, double _yOffset, double _minValue, double _maxValue)
{
    double relativeValue;
    try
    {
        if(_maxCorrelate==0)
            throw 0;

        relativeValue =  (_yOffset - _correlationStrength * (_correlate/_maxCorrelate - _xOffset) * (_correlate/_maxCorrelate - _xOffset)) + _error;
    }
    catch(int e)
    {
        throw;
    }

    if(relativeValue<_minValue)
        relativeValue = _minValue;
    if(relativeValue>_maxValue)
        relativeValue = _maxValue;

    return relativeValue;
}


double invertedUCorrelateF(double _error, float _correlate, float _maxCorrelate, double _correlationStrength, double _xOffset, double _yOffset, double _minValue, double _maxValue)
{
    double relativeValue;
    try
    {
        if(static_cast<double>(_maxCorrelate)==0)
            throw 0;

        relativeValue =  (_yOffset - _correlationStrength * ((static_cast<double>(_correlate)/static_cast<double>(_maxCorrelate) - _xOffset) * (static_cast<double>(_correlate)/static_cast<double>(_maxCorrelate) - _xOffset))) + _error;
    }
    catch(int e)
    {
        throw;
    }

    if(relativeValue<_minValue)
        relativeValue = _minValue;
    if(relativeValue>_maxValue)
        relativeValue = _maxValue;

    return relativeValue;
}

double exponentialCorrelateD(double _error, int _correlate, int _maxCorrelate, double _correlationStrength, double _decayRate, double _minValue, double _maxValue)
{
    double relativeValue;
    try
    {
        if(static_cast<double>(_maxCorrelate)==0)
            throw 0;

        relativeValue = _correlationStrength * exp(-_decayRate * static_cast<double>(_correlate)/static_cast<double>(_maxCorrelate)) + _error;
    }
    catch(int e)
    {
        throw;
    }

    if(relativeValue<_minValue)
        relativeValue = _minValue;
    if(relativeValue>_maxValue)
        relativeValue = _maxValue;

    return relativeValue;
}

double exponentialCorrelateD(double _error, double _correlate, double _maxCorrelate, double _correlationStrength, double _decayRate, double _minValue, double _maxValue)
{
    double relativeValue;
    try
    {
        if(_maxCorrelate==0)
            throw 0;

        relativeValue = _correlationStrength * exp(-_decayRate * _correlate/_maxCorrelate) + _error;
    }
    catch(int e)
    {
        throw;
    }

    if(relativeValue<_minValue)
        relativeValue = _minValue;
    if(relativeValue>_maxValue)
        relativeValue = _maxValue;

    return relativeValue;
}

double exponentialCorrelateD(double _error, float _correlate, float _maxCorrelate, double _correlationStrength, double _decayRate, double _minValue, double _maxValue)
{
    double relativeValue;
    try
    {
        if(static_cast<double>(_maxCorrelate)==0)
            throw 0;

        relativeValue = _correlationStrength * exp(-_decayRate * static_cast<double>(_correlate)/static_cast<double>(_maxCorrelate)) + _error;
    }
    catch(int e)
    {
        throw;
    }

    if(relativeValue<_minValue)
        relativeValue = _minValue;
    if(relativeValue>_maxValue)
        relativeValue = _maxValue;

    return relativeValue;
}


//Implement for int vectors too -> template
vector<int> counts(vector<double> _vector, int _numBins)
{
    sort(_vector.begin(), _vector.end());
    double interval = (_vector.at(_vector.size()-1) - _vector.at(0)) / _numBins;
    double minValue = _vector.at(0);
    double maxValue = _vector.at(_vector.size()-1);

    vector<int> countVector(_numBins, 0);
    int s = 0;
    for(int i=0; i<countVector.size(); ++i)
    {
        for(int j=s; j<_vector.size(); ++j)
        {
            if(_vector.at(j) < (i+1)*interval)
            {
                countVector.at(i)++;
            }
            else
            {
                s = j+1;
                break;
            }
        }
    }

    return countVector;
}


vector<double> frequencies(vector<double> _vector, int _numBins)
{
    vector<int> countVector = counts(_vector, _numBins);
    vector<double> frequencyVector;
    frequencyVector.reserve(countVector.size());
    double vectorSize;
    try
    {
        if(_vector.size()==0)
            throw 0;

        vectorSize = static_cast<double>(_vector.size());
    }
    catch(int e)
    {
        throw;
    }

    for(int i=0; i<countVector.size(); ++i)
    {
        frequencyVector.push_back(static_cast<double>(countVector.at(i))/vectorSize);
    }
    return frequencyVector;
}


vector<int> counts(vector<bool> _vector)
{
    vector<int> countPositiveNegative;
    countPositiveNegative.assign(2, 0);

    for(int i=0; i<_vector.size(); ++i)
    {
        if(_vector.at(i)==true)
            countPositiveNegative.at(0)++;
        else
            countPositiveNegative.at(1)++;
    }
    return countPositiveNegative;
}

vector<double> frequencies(vector<bool> _vector)
{
    vector<int> countPositiveNegative = counts(_vector);
    vector<double> freqPositiveNegative;
    try
    {
        if(_vector.size()==0)
            throw 0;

        for(int i=0; i<countPositiveNegative.size(); ++i)
            freqPositiveNegative.push_back(static_cast<double>(countPositiveNegative.at(i))/static_cast<double>(_vector.size()));
    }
    catch(int e)
    {
        throw;
    }

    return freqPositiveNegative;
}


vector<int> counts(vector<sex_enum> _vector)
{
    vector<int> countMaleFemale;
    countMaleFemale.assign(2, 0);

    for(int i=0; i<_vector.size(); ++i)
    {
        if(_vector.at(i)==male)
            countMaleFemale.at(0)++;
        else
            countMaleFemale.at(1)++;
    }
    return countMaleFemale;
}


vector<double> frequencies(vector<sex_enum> _vector)
{
    vector<int> countMaleFemale = counts(_vector);
    vector<double> freqMaleFemale;

    try
    {
        if(_vector.size()==0)
            throw 0;

        for(int i=0; i<countMaleFemale.size(); ++i)
            freqMaleFemale.push_back(static_cast<double>(countMaleFemale.at(i))/static_cast<double>(_vector.size()));
    }
    catch(int e)
    {
        throw;
    }

    return freqMaleFemale;
}

bool comparator(const std::pair<double, double> &_left, const std::pair<double, double> &_right)
{
    return(_left.first < _right.first);
}


vector<int> counts(vector<strain_enum> _vector)
{
    vector<int> countH1H3;
    countH1H3.assign(2, 0);

    for(int i=0; i<_vector.size(); ++i)
    {
        if(_vector.at(i)==H1)
            countH1H3.at(0)++;
        else
            countH1H3.at(1)++;
    }
    return countH1H3;
}


vector<double> frequencies(vector<strain_enum> _vector)
{
    vector<int> countH1H3 = counts(_vector);
    vector<double> freqH1H3;

    try
    {
        if(_vector.size()==0)
            throw 0;

        for(int i=0; i<countH1H3.size(); ++i)
            freqH1H3.push_back(static_cast<double>(countH1H3.at(i))/static_cast<double>(_vector.size()));
    }
    catch(int e)
    {
        throw;
    }

    return freqH1H3;
}
