# Supplementary material for: Using Clinical Trial Simulators to Analyse the Sources of Variance in Clinical Trials of Novel Therapies for Acute Viral Infections
Source: PLoS One. 2016 Jun 22;11(6):e0156622. doi: 10.1371/journal.pone.0156622 (PMC4917234; doi:10.1371/journal.pone.0156622)
Supplement: S3 File — S3 does not contain any information that would allow the identification of human subjects. (ZIP) [file pone.0156622.s003.zip › CTSCode/Utility_Functions.h]

//Influenza Clinical Trial Simulator
//Copyright Carolin Vegvari 2016

//This program is free software: you can redistribute it and/or modify
//it under the terms of the GNU General Public License as published by
//the Free Software Foundation, either version 3 of the License, or
//(at your option) any later version.

//This program is distributed in the hope that it will be useful,
//but WITHOUT ANY WARRANTY; without even the implied warranty of
//MERCHANTABILITY or FITNESS FOR A PARTICULAR PURPOSE.  See the
//GNU General Public License for more details.

//You should have received a copy of the GNU General Public License
//along with this program.  If not, see <http://www.gnu.org/licenses/>.


/**********************************************************************/
/** File includes a number of useful support functions and variable   */
/** definitions.                                                      */
/**********************************************************************/

#ifndef UTILITY_FUNCTIONS_H_INCLUDED
#define UTILITY_FUNCTIONS_H_INCLUDED

#include <iostream>
#include <vector>
#include <cmath>
#include <utility>
#include <gsl/gsl_rng.h>
#include <gsl/gsl_randist.h>

using std::vector;


//male or female
enum sex_enum {male, female};

//H1 or H3 strain
enum strain_enum {H1, H3};

//normal distribution, mean can be different from 0
//in GSL normal distribution mean is always 0
//value calculated by adding mean to return value of GSL Gaussian distribution
double normalDistribution(double _mean, gsl_rng *_r, double _std);

//truncated normal distribution, uses GSL Gaussian distribution and adds mean to return value of the latter
//implementation details: draw value until value is within bounded range
//execution slow-down caused by repeated draws is negligible for purpose of trial simulator
double truncatedNormalDistribution(double _mean, double _lowerBound, double _upperBound, gsl_rng *_r, double _std);

//implementation details as above
double leftTruncatedNormal(double _mean, double _lowerBound, gsl_rng *_r, double _std);

//implementation details as above
double rightTruncatedNormal(double _mean, double _upperBound, gsl_rng *_r, double _std);


//function transposes a matrix (2D vector)
template<typename T>
vector<vector<T> > transposeMatrix(vector<vector<T> > _vector)
{
    vector<T> tempVector(_vector.size(), 0);
    vector<vector<T> > transposeVector(_vector.at(0).size(), tempVector);

    for(int i=0; i<transposeVector.size(); ++i)
        for(int j=0; j<transposeVector.at(i).size(); ++j)
            transposeVector.at(i).at(j) = _vector.at(j).at(i);

    return transposeVector;
}


//calculate mean of passed vector
template<typename T>
double mean(const vector<T> &_vector)
{
    double sum = 0;
    int divisor;
    try
    {
        if(_vector.size()==0)
            throw 0;
        divisor = _vector.size();
    }
    catch(int e)
    {
        throw;
    }

    for(int i=0; i<_vector.size(); ++i)
    {
        sum = sum + static_cast<double>(_vector.at(i));
    }

    return (sum / divisor);
}

//calculate standard deviation of passed vector
template<typename T>
double standardDeviation(const vector<T> &_vector)
{
    double meanValue;
    try
    {
        meanValue = mean(_vector);
    }
    catch(int e)
    {
        throw;
    }

    vector<double> doubleVector;
    for(int i=0; i<_vector.size(); ++i)
        doubleVector.push_back(static_cast<double>(_vector.at(i)));

    double sum = 0;
    double sd = 0;
    for(int i=0; i<_vector.size(); ++i)
    {
        sum = sum + (static_cast<double>(_vector.at(i)) - meanValue) * (static_cast<double>(_vector.at(i)) - meanValue);
    }

    try
    {
        if(_vector.size()<2)
            throw 0;

        sd = sqrt(sum/(_vector.size() - 1));
    }
    catch(int e)
    {
        throw;
    }

    return sd;
}


//calculate means of all vectors in vector (rows of matrix)
//returns a vector
template<typename T>
vector<double> mean(const vector<vector<T> > &_vector)
{
    vector<double> means(_vector.size(), 0);
    vector<int> divisors;

    for(int i=0; i<_vector.size(); ++i)
    {
        try
        {
            if(_vector.at(0).size()==0)
                throw 0;
            divisors.push_back(_vector.at(i).size());
        }
        catch(int e)
        {
            throw;
        }
    }

    for(int i=0; i<_vector.size(); ++i)
    {
        for(int j=0; j<_vector.size(); ++j)
            means.at(i) = means.at(i) + static_cast<double>(_vector.at(i).at(j));
        means.at(i) = means.at(i) / divisors.at(i);
    }

    return means;
}

//calculate standard deviation of all vectors in vector (rows of matrix)
//returns a vector
template<typename T>
vector<double> standardDeviation(const vector<vector<T> > &_vector)
{
    vector<double> means;
    try
    {
        means = mean(_vector);
    }
    catch(int e)
    {
        throw;
    }

    vector<double> helpVectorD1;
    vector<vector<double> > doubleVector;
    for(int i=0; i<_vector.size(); ++i)
    {
        doubleVector.push_back(helpVectorD1);
        for(int j=0; j<_vector.at(i).size(); ++j)
            doubleVector.at(i).push_back(static_cast<double>(_vector.at(i).at(j)));
    }

    vector<double> sd(_vector.size(), 0);
    for(int i=0; i<_vector.size(); ++i)
    {
        for(int j=0; j<_vector.at(i).size(); ++j)
            sd.at(i) = sd.at(i) + (static_cast<double>(_vector.at(i).at(j)) - means.at(i)) * (static_cast<double>(_vector.at(i).at(j)) - means.at(i));
        try
        {
            if(_vector.at(i).size()<2)
                throw 1;

            sd.at(i) = sqrt(sd.at(i)/_vector.at(i).size() - 1);
        }
        catch(int e)
        {
            throw;
        }
    }

    return sd;
}


//correlation functions for setting a patient variable in correlation to another variable
//return value is relative value and has to be multiplied with max possible variable value to set variable to correct correlated value
//I, D, F suffix indicate whether correlated variable is of type int, double or float
//normal function overloading does not work here, because functions are passed as arguments to variadic template function
//with function overloading (or templating) the calling template function cannot resolve parameter types
//there may be some more sophisticated trick around this issue, but for the moment this implementation works

//set variable to be have negative linear correlation with _correlate
//_error: has been drawn from random normal distribution in calling function and is to be added to calculated correlated value
//_correlate: value of variable used as correlate
//_maxCorrelate: maximum possible value of variable used as a correlate, has to be > 0, otherwise function throws exception
//_correlationStrength: strength of correlation between the two variables
//_minValue: minimum value allowed for variable to be set, e.g. variable >= 0
//_maxValue: maximum value allowed for variable to be set, e.g. max log viral load observed 12
double negativeLinearCorrelateI(double _error, int _correlate, int _maxCorrelate, double _correlationStrength, double _minValue, double _maxValue);
double negativeLinearCorrelateD(double _error, double _correlate, double _maxCorrelate, double _correlationStrength, double _minValue, double _maxValue);
double negativeLinearCorrelateF(double _error, float _correlate, float _maxCorrelate, double _correlationStrength, double _minValue, double _maxValue);

//positive linear correlation between variables
//for param explanations see above
double positiveLinearCorrelateI(double _error, int _correlate, int _maxCorrelate, double _correlationStrength, double _minValue, double _maxValue);
double positiveLinearCorrelateD(double _error, double _correlate, double _maxCorrelate, double _correlationStrength, double _minValue, double _maxValue);
double positiveLinearCorrelateF(double _error, float _correlate, float _maxCorrelate, double _correlationStrength, double _minValue, double _maxValue);

//squared/U correlation between variables
//_xOffset/_yOffset: shift of variable value along x/y axis relative to correlated variable
//pass positive _xOffset to shift value to the right, pass negative _xOffset to shift value to the left
//pass positive _yOffset to shift value upwards, pass negative _yOffset to shift value downwards
//for other params see above
double uCorrelateI(double _error, int _correlate, int _maxCorrelate, double _correlationStrength, double _xOffset, double _yOffset, double _minValue, double _maxValue);
double uCorrelateD(double _error, double _correlate, double _maxCorrelate, double _correlationStrength, double _xOffset, double _yOffset, double _minValue, double _maxValue);
double uCorrelateF(double _error, float _correlate, float _maxCorrelate, double _correlationStrength, double _xOffset, double _yOffset, double _minValue, double _maxValue);

//negative squared/inverted U relationship between variables
//for param explanations see above
double invertedUCorrelateI(double _error, int _correlate, int _maxCorrelate, double _correlationStrength, double _xOffset, double _yOffset, double _minValue, double _maxValue);
double invertedUCorrelateD(double _error, double _correlate, double _maxCorrelate, double _correlationStrength, double _xOffset, double _yOffset, double _minValue, double _maxValue);
double invertedUCorrelateF(double _error, float _correlate, float _maxCorrelate, double _correlationStrength, double _xOffset, double _yOffset, double _minValue, double _maxValue);

//as one variable increases, the other decreases exponentially if passed _decayRate positive/increases exponentially if passed _decayRate negative
//for other params see explanations above
double exponentialCorrelateI(double _error, int _correlate, int _maxCorrelate, double _correlationStrength, double _decayRate, double _minValue, double _maxValue);
double exponentialCorrelateD(double _error, double _correlate, double _maxCorrelate, double _correlationStrength, double _decayRate, double _minValue, double _maxValue);
double exponentialCorrelateF(double _error, float _correlate, float _maxCorrelate, double _correlationStrength, double _decayRate, double _minValue, double _maxValue);

//divide range of values in vector into _numBins categories
//count elements in each category
std::vector<int> counts(std::vector<double> _vector, int _numBins);
//calculate frequency of elements in each category
std::vector<double> frequencies(std::vector<double> _vector, int _numBins);

//count number of vector elements that are true and that are false
std::vector<int> counts(std::vector<bool> _vector);
//calculate frequency of vector elements that are true and that are false
std::vector<double> frequencies(std::vector<bool> _vector);

//count number of male and female individuals in vector
std::vector<int> counts(std::vector<sex_enum> _vector);
std::vector<double> frequencies(std::vector<sex_enum> _vector);

//count number of individuals that have H1 and H3 in vector
std::vector<int> counts(std::vector<strain_enum> _vector);
std::vector<double> frequencies(std::vector<strain_enum> _vector);

//compares first values of two pairs
//needed for sort function
bool comparator(const std::pair<double, double> &_left, const std::pair<double, double> &_right);


#endif // UTILITY_FUNCTIONS_H_INCLUDED
